# Supplementary material for: Proteomics Investigations of Potential Protein Biomarkers in Sera of Rabbits Infected With Schistosoma japonicum
Source: Front Cell Infect Microbiol. 2021 Dec 22;11:784279. doi: 10.3389/fcimb.2021.784279 (PMC8729878; doi:10.3389/fcimb.2021.784279)
Supplement: Supplementary Table 1 — GO enrichment of host protein and DEPs. [file Table_1.xlsx]

## Sheet: Sheet1
Protein IDs	Protein names	Gene ontology (biological process)	Gene ontology (cellular component)	Gene ontology (molecular function)	Gene ontology (GO)	Gene ontology IDs	Organism ID
O46378	Fibromodulin (FM) (Collagen-binding 59 kDa protein) (Keratan sulfate proteoglycan fibromodulin) (KSPG fibromodulin) (Fragment)		collagen-containing extracellular matrix [GO:0062023]; extracellular region [GO:0005576]		collagen-containing extracellular matrix [GO:0062023]; extracellular region [GO:0005576]	GO:0005576; GO:0062023	9986
O77791	Protein S100-A12 (Calgranulin-C) (CAGC) (Extracellular newly identified RAGE-binding protein) (EN-RAGE) (S100 calcium-binding protein A12)	inflammatory response [GO:0006954]; innate immune response [GO:0045087]	cytoplasm [GO:0005737]; cytoskeleton [GO:0005856]; extracellular region [GO:0005576]; plasma membrane [GO:0005886]	calcium ion binding [GO:0005509]	cytoplasm [GO:0005737]; cytoskeleton [GO:0005856]; extracellular region [GO:0005576]; plasma membrane [GO:0005886]; calcium ion binding [GO:0005509]; inflammatory response [GO:0006954]; innate immune response [GO:0045087]	GO:0005509; GO:0005576; GO:0005737; GO:0005856; GO:0005886; GO:0006954; GO:0045087	9986
O97862	Cystatin-C (Cystatin-3)		extracellular region [GO:0005576]	cysteine-type endopeptidase inhibitor activity [GO:0004869]	extracellular region [GO:0005576]; cysteine-type endopeptidase inhibitor activity [GO:0004869]	GO:0004869; GO:0005576	9986
P00883	Fructose-bisphosphate aldolase A (EC 4.1.2.13) (Muscle-type aldolase)	glycolytic process [GO:0006096]; negative regulation of Arp2/3 complex-mediated actin nucleation [GO:0034316]; positive regulation of cell migration [GO:0030335]; protein homotetramerization [GO:0051289]	I band [GO:0031674]; M band [GO:0031430]	fructose-bisphosphate aldolase activity [GO:0004332]	I band [GO:0031674]; M band [GO:0031430]; fructose-bisphosphate aldolase activity [GO:0004332]; glycolytic process [GO:0006096]; negative regulation of Arp2/3 complex-mediated actin nucleation [GO:0034316]; positive regulation of cell migration [GO:0030335]; protein homotetramerization [GO:0051289]	GO:0004332; GO:0006096; GO:0030335; GO:0031430; GO:0031674; GO:0034316; GO:0051289	9986
P00919	Carbonic anhydrase 2 (EC 4.2.1.1) (Carbonate dehydratase II) (Carbonic anhydrase II) (CA-II)	angiotensin-activated signaling pathway [GO:0038166]; positive regulation of dipeptide transmembrane transport [GO:2001150]; regulation of anion transport [GO:0044070]; regulation of intracellular pH [GO:0051453]	cytoplasm [GO:0005737]; plasma membrane [GO:0005886]	carbonate dehydratase activity [GO:0004089]; zinc ion binding [GO:0008270]	cytoplasm [GO:0005737]; plasma membrane [GO:0005886]; carbonate dehydratase activity [GO:0004089]; zinc ion binding [GO:0008270]; angiotensin-activated signaling pathway [GO:0038166]; positive regulation of dipeptide transmembrane transport [GO:2001150]; regulation of anion transport [GO:0044070]; regulation of intracellular pH [GO:0051453]	GO:0004089; GO:0005737; GO:0005886; GO:0008270; GO:0038166; GO:0044070; GO:0051453; GO:2001150	9986
P00939	Triosephosphate isomerase (TIM) (EC 5.3.1.1) (Methylglyoxal synthase) (EC 4.2.3.3) (Triose-phosphate isomerase)	gluconeogenesis [GO:0006094]; glyceraldehyde-3-phosphate biosynthetic process [GO:0046166]; glycolytic process [GO:0006096]; methylglyoxal biosynthetic process [GO:0019242]; multicellular organism development [GO:0007275]	cytoplasm [GO:0005737]	methylglyoxal synthase activity [GO:0008929]; protein homodimerization activity [GO:0042803]; triose-phosphate isomerase activity [GO:0004807]; ubiquitin protein ligase binding [GO:0031625]	cytoplasm [GO:0005737]; methylglyoxal synthase activity [GO:0008929]; protein homodimerization activity [GO:0042803]; triose-phosphate isomerase activity [GO:0004807]; ubiquitin protein ligase binding [GO:0031625]; gluconeogenesis [GO:0006094]; glyceraldehyde-3-phosphate biosynthetic process [GO:0046166]; glycolytic process [GO:0006096]; methylglyoxal biosynthetic process [GO:0019242]; multicellu…	GO:0004807; GO:0005737; GO:0006094; GO:0006096; GO:0007275; GO:0008929; GO:0019242; GO:0031625; GO:0042803; GO:0046166	9986
P00949	Phosphoglucomutase-1 (PGM 1) (EC 5.4.2.2) (Glucose phosphomutase 1)	glucose metabolic process [GO:0006006]	sarcoplasmic reticulum [GO:0016529]	magnesium ion binding [GO:0000287]; phosphoglucomutase activity [GO:0004614]	sarcoplasmic reticulum [GO:0016529]; magnesium ion binding [GO:0000287]; phosphoglucomutase activity [GO:0004614]; glucose metabolic process [GO:0006006]	GO:0000287; GO:0004614; GO:0006006; GO:0016529	9986
P01684	Ig kappa chain V region 3374	adaptive immune response [GO:0002250]	immunoglobulin complex [GO:0019814]		immunoglobulin complex [GO:0019814]; adaptive immune response [GO:0002250]	GO:0002250; GO:0019814	9986
P01685	Ig kappa chain V region 4135	adaptive immune response [GO:0002250]	immunoglobulin complex [GO:0019814]		immunoglobulin complex [GO:0019814]; adaptive immune response [GO:0002250]	GO:0002250; GO:0019814	9986
P01686	Ig kappa chain V region BS-1	adaptive immune response [GO:0002250]	immunoglobulin complex [GO:0019814]		immunoglobulin complex [GO:0019814]; adaptive immune response [GO:0002250]	GO:0002250; GO:0019814	9986
P01687	Ig kappa chain V region BS-5	adaptive immune response [GO:0002250]	immunoglobulin complex [GO:0019814]		immunoglobulin complex [GO:0019814]; adaptive immune response [GO:0002250]	GO:0002250; GO:0019814	9986
P01689	Ig kappa chain V region 120	adaptive immune response [GO:0002250]	immunoglobulin complex [GO:0019814]		immunoglobulin complex [GO:0019814]; adaptive immune response [GO:0002250]	GO:0002250; GO:0019814	9986
P01692	Ig kappa-B5 chain V region 2699 (Fragments)	adaptive immune response [GO:0002250]	immunoglobulin complex [GO:0019814]		immunoglobulin complex [GO:0019814]; adaptive immune response [GO:0002250]	GO:0002250; GO:0019814	9986
P01694	Ig kappa chain V region 3547	adaptive immune response [GO:0002250]	immunoglobulin complex [GO:0019814]		immunoglobulin complex [GO:0019814]; adaptive immune response [GO:0002250]	GO:0002250; GO:0019814	9986
P01697	Ig kappa chain V region AH80-5	adaptive immune response [GO:0002250]	immunoglobulin complex [GO:0019814]		immunoglobulin complex [GO:0019814]; adaptive immune response [GO:0002250]	GO:0002250; GO:0019814	9986
P01826	Ig heavy chain V-A1 region BS-5	adaptive immune response [GO:0002250]	immunoglobulin complex [GO:0019814]		immunoglobulin complex [GO:0019814]; adaptive immune response [GO:0002250]	GO:0002250; GO:0019814	9986
P01832	Polymeric immunoglobulin receptor (PIgR) (Poly-Ig receptor) [Cleaved into: Secretory component]	immunoglobulin transcytosis in epithelial cells mediated by polymeric immunoglobulin receptor [GO:0002415]	integral component of membrane [GO:0016021]; plasma membrane [GO:0005886]; secretory IgA immunoglobulin complex [GO:0071751]		integral component of membrane [GO:0016021]; plasma membrane [GO:0005886]; secretory IgA immunoglobulin complex [GO:0071751]; immunoglobulin transcytosis in epithelial cells mediated by polymeric immunoglobulin receptor [GO:0002415]	GO:0002415; GO:0005886; GO:0016021; GO:0071751	9986
P01840	Ig kappa-b4 chain C region						9986
P01870	Ig gamma chain C region			immunoglobulin receptor binding [GO:0034987]	immunoglobulin receptor binding [GO:0034987]	GO:0034987	9986
P01879	Ig alpha chain C region (Fragment)						9986
P01948	Hemoglobin subunit alpha-1/2 (Alpha-1/2-globin) (Hemoglobin alpha-1/2 chain)	regulation of translation [GO:0006417]	hemoglobin complex [GO:0005833]	heme binding [GO:0020037]; iron ion binding [GO:0005506]; oxygen binding [GO:0019825]; oxygen carrier activity [GO:0005344]	hemoglobin complex [GO:0005833]; heme binding [GO:0020037]; iron ion binding [GO:0005506]; oxygen binding [GO:0019825]; oxygen carrier activity [GO:0005344]; regulation of translation [GO:0006417]	GO:0005344; GO:0005506; GO:0005833; GO:0006417; GO:0019825; GO:0020037	9986
P02742	C-reactive protein	acute-phase response [GO:0006953]; regulation of interleukin-8 production [GO:0032677]	extracellular region [GO:0005576]	metal ion binding [GO:0046872]	extracellular region [GO:0005576]; metal ion binding [GO:0046872]; acute-phase response [GO:0006953]; regulation of interleukin-8 production [GO:0032677]	GO:0005576; GO:0006953; GO:0032677; GO:0046872	9986
P02779	Uteroglobin (Blastokinin) (Secretoglobin family 1A member 1)	signal transduction [GO:0007165]	extracellular region [GO:0005576]	phospholipase A2 inhibitor activity [GO:0019834]; steroid binding [GO:0005496]	extracellular region [GO:0005576]; phospholipase A2 inhibitor activity [GO:0019834]; steroid binding [GO:0005496]; signal transduction [GO:0007165]	GO:0005496; GO:0005576; GO:0007165; GO:0019834	9986
P03988	Ig mu chain C region secreted form		extracellular region [GO:0005576]		extracellular region [GO:0005576]	GO:0005576	9986
P04460	Myosin-6 (Alpha isomyosin) (Myosin heavy chain 6) (Myosin heavy chain, cardiac muscle alpha isoform) (MyHC-alpha) (Fragment)		myofibril [GO:0030016]; myosin complex [GO:0016459]; myosin filament [GO:0032982]	actin binding [GO:0003779]; ATP binding [GO:0005524]	myofibril [GO:0030016]; myosin complex [GO:0016459]; myosin filament [GO:0032982]; actin binding [GO:0003779]; ATP binding [GO:0005524]	GO:0003779; GO:0005524; GO:0016459; GO:0030016; GO:0032982	9986
P06912	Retinol-binding protein 4 (Plasma retinol-binding protein) (PRBP) (RBP)		extracellular space [GO:0005615]	retinal binding [GO:0016918]; retinol binding [GO:0019841]; retinol transmembrane transporter activity [GO:0034632]	extracellular space [GO:0005615]; retinal binding [GO:0016918]; retinol binding [GO:0019841]; retinol transmembrane transporter activity [GO:0034632]	GO:0005615; GO:0016918; GO:0019841; GO:0034632	9986
P07452	Carbonic anhydrase 1 (EC 4.2.1.1) (Carbonate dehydratase I) (Carbonic anhydrase I) (CA-I) (Fragment)	one-carbon metabolic process [GO:0006730]	cytoplasm [GO:0005737]	carbonate dehydratase activity [GO:0004089]; zinc ion binding [GO:0008270]	cytoplasm [GO:0005737]; carbonate dehydratase activity [GO:0004089]; zinc ion binding [GO:0008270]; one-carbon metabolic process [GO:0006730]	GO:0004089; GO:0005737; GO:0006730; GO:0008270	9986
P07466	Neutrophil antibiotic peptide NP-5 (Microbicidal peptide NP-5)	defense response to bacterium [GO:0042742]	extracellular space [GO:0005615]		extracellular space [GO:0005615]; defense response to bacterium [GO:0042742]	GO:0005615; GO:0042742	9986
P07489	Transthyretin (Prealbumin)	retinol metabolic process [GO:0042572]; thyroid hormone transport [GO:0070327]	extracellular region [GO:0005576]	hormone activity [GO:0005179]; thyroid hormone binding [GO:0070324]	extracellular region [GO:0005576]; hormone activity [GO:0005179]; thyroid hormone binding [GO:0070324]; retinol metabolic process [GO:0042572]; thyroid hormone transport [GO:0070327]	GO:0005179; GO:0005576; GO:0042572; GO:0070324; GO:0070327	9986
P09809	Apolipoprotein A-I (Apo-AI) (ApoA-I) (Apolipoprotein A1) [Cleaved into: Proapolipoprotein A-I (ProapoA-I); Truncated apolipoprotein A-I]	cholesterol metabolic process [GO:0008203]; lipid transport [GO:0006869]; lipoprotein metabolic process [GO:0042157]; peptidyl-methionine modification [GO:0018206]; positive regulation of cholesterol efflux [GO:0010875]; positive regulation of phagocytosis [GO:0050766]; positive regulation of phospholipid efflux [GO:1902995]; protein oxidation [GO:0018158]; protein stabilization [GO:0050821]	high-density lipoprotein particle [GO:0034364]	amyloid-beta binding [GO:0001540]; lipid binding [GO:0008289]; peptide binding [GO:0042277]	high-density lipoprotein particle [GO:0034364]; amyloid-beta binding [GO:0001540]; lipid binding [GO:0008289]; peptide binding [GO:0042277]; cholesterol metabolic process [GO:0008203]; lipid transport [GO:0006869]; lipoprotein metabolic process [GO:0042157]; peptidyl-methionine modification [GO:0018206]; positive regulation of cholesterol efflux [GO:0010875]; positive regulation of phagocytosis […	GO:0001540; GO:0006869; GO:0008203; GO:0008289; GO:0010875; GO:0018158; GO:0018206; GO:0034364; GO:0042157; GO:0042277; GO:0050766; GO:0050821; GO:1902995	9986
P10160	Eukaryotic translation initiation factor 5A-1 (eIF-5A-1) (eIF-5A1) (Eukaryotic initiation factor 5A isoform 1) (eIF-5A) (eIF-4D)	mRNA transport [GO:0051028]; positive regulation of translation [GO:0045727]; positive regulation of translational elongation [GO:0045901]; positive regulation of translational termination [GO:0045905]; protein transport [GO:0015031]	endoplasmic reticulum membrane [GO:0005789]; nuclear pore [GO:0005643]	ribosome binding [GO:0043022]; translation elongation factor activity [GO:0003746]	endoplasmic reticulum membrane [GO:0005789]; nuclear pore [GO:0005643]; ribosome binding [GO:0043022]; translation elongation factor activity [GO:0003746]; mRNA transport [GO:0051028]; positive regulation of translation [GO:0045727]; positive regulation of translational elongation [GO:0045901]; positive regulation of translational termination [GO:0045905]; protein transport [GO:0015031]	GO:0003746; GO:0005643; GO:0005789; GO:0015031; GO:0043022; GO:0045727; GO:0045901; GO:0045905; GO:0051028	9986
P11974	Pyruvate kinase PKM (EC 2.7.1.40) (Pyruvate kinase muscle isozyme)	positive regulation of cytoplasmic translation [GO:2000767]; positive regulation of sprouting angiogenesis [GO:1903672]	nucleus [GO:0005634]; rough endoplasmic reticulum [GO:0005791]	ATP binding [GO:0005524]; kinase activity [GO:0016301]; magnesium ion binding [GO:0000287]; mRNA binding [GO:0003729]; potassium ion binding [GO:0030955]; pyruvate kinase activity [GO:0004743]	nucleus [GO:0005634]; rough endoplasmic reticulum [GO:0005791]; ATP binding [GO:0005524]; kinase activity [GO:0016301]; magnesium ion binding [GO:0000287]; mRNA binding [GO:0003729]; potassium ion binding [GO:0030955]; pyruvate kinase activity [GO:0004743]; positive regulation of cytoplasmic translation [GO:2000767]; positive regulation of sprouting angiogenesis [GO:1903672]	GO:0000287; GO:0003729; GO:0004743; GO:0005524; GO:0005634; GO:0005791; GO:0016301; GO:0030955; GO:1903672; GO:2000767	9986
P12247	Complement C3 alpha chain (Fragment)	complement activation, alternative pathway [GO:0006957]; complement activation, classical pathway [GO:0006958]; inflammatory response [GO:0006954]	extracellular space [GO:0005615]		extracellular space [GO:0005615]; complement activation, alternative pathway [GO:0006957]; complement activation, classical pathway [GO:0006958]; inflammatory response [GO:0006954]	GO:0005615; GO:0006954; GO:0006957; GO:0006958	9986
P12337	Liver carboxylesterase 1 (EC 3.1.1.1) (Acyl-coenzyme A:cholesterol acyltransferase)		endoplasmic reticulum lumen [GO:0005788]	methyl indole-3-acetate esterase activity [GO:0080030]	endoplasmic reticulum lumen [GO:0005788]; methyl indole-3-acetate esterase activity [GO:0080030]	GO:0005788; GO:0080030	9986
P13806	Voltage-dependent calcium channel subunit alpha-2/delta-1 (Voltage-gated calcium channel subunit alpha-2/delta-1) [Cleaved into: Voltage-dependent calcium channel subunit alpha-2-1; Voltage-dependent calcium channel subunit delta-1]	calcium ion import across plasma membrane [GO:0098703]; regulation of ion transmembrane transport [GO:0034765]	L-type voltage-gated calcium channel complex [GO:1990454]; T-tubule [GO:0030315]	calcium channel activity [GO:0005262]; calcium channel regulator activity [GO:0005246]; metal ion binding [GO:0046872]; voltage-gated ion channel activity [GO:0005244]	L-type voltage-gated calcium channel complex [GO:1990454]; T-tubule [GO:0030315]; calcium channel activity [GO:0005262]; calcium channel regulator activity [GO:0005246]; metal ion binding [GO:0046872]; voltage-gated ion channel activity [GO:0005244]; calcium ion import across plasma membrane [GO:0098703]; regulation of ion transmembrane transport [GO:0034765]	GO:0005244; GO:0005246; GO:0005262; GO:0030315; GO:0034765; GO:0046872; GO:0098703; GO:1990454	9986
P14422	Phospholipase A2, membrane associated (EC 3.1.1.4) (GIIC sPLA2) (Group IIA phospholipase A2) (Phosphatidylcholine 2-acylhydrolase 2A) (Fragments)	arachidonic acid secretion [GO:0050482]; cytolysis [GO:0019835]; defense response to Gram-positive bacterium [GO:0050830]; inflammatory response [GO:0006954]; intestinal stem cell homeostasis [GO:0036335]; lipid catabolic process [GO:0016042]; phosphatidylcholine metabolic process [GO:0046470]; phosphatidylethanolamine metabolic process [GO:0046337]; regulation of neutrophil activation [GO:190256…	extracellular region [GO:0005576]; mitochondrial outer membrane [GO:0005741]; plasma membrane [GO:0005886]	calcium-dependent phospholipase A2 activity [GO:0047498]; calcium ion binding [GO:0005509]; phospholipase A2 activity (consuming 1,2-dipalmitoylphosphatidylcholine) [GO:0102567]; phospholipase A2 activity consuming 1,2-dioleoylphosphatidylethanolamine) [GO:0102568]	extracellular region [GO:0005576]; mitochondrial outer membrane [GO:0005741]; plasma membrane [GO:0005886]; calcium ion binding [GO:0005509]; calcium-dependent phospholipase A2 activity [GO:0047498]; phospholipase A2 activity (consuming 1,2-dipalmitoylphosphatidylcholine) [GO:0102567]; phospholipase A2 activity consuming 1,2-dioleoylphosphatidylethanolamine) [GO:0102568]; arachidonic acid secreti…	GO:0005509; GO:0005576; GO:0005741; GO:0005886; GO:0006954; GO:0016042; GO:0019835; GO:0036335; GO:0046337; GO:0046470; GO:0047498; GO:0050482; GO:0050830; GO:0102567; GO:0102568; GO:1902563	9986
P14461	Fibrinogen alpha chain [Cleaved into: Fibrinopeptide A] (Fragment)	adaptive immune response [GO:0002250]; blood coagulation [GO:0007596]; innate immune response [GO:0045087]	extracellular region [GO:0005576]		extracellular region [GO:0005576]; adaptive immune response [GO:0002250]; blood coagulation [GO:0007596]; innate immune response [GO:0045087]	GO:0002250; GO:0005576; GO:0007596; GO:0045087	9986
P14478	Fibrinogen beta chain [Cleaved into: Fibrinopeptide B; Fibrinogen beta chain] (Fragment)	adaptive immune response [GO:0002250]; blood coagulation [GO:0007596]; innate immune response [GO:0045087]; response to calcium ion [GO:0051592]	cell surface [GO:0009986]; external side of plasma membrane [GO:0009897]; extracellular region [GO:0005576]; platelet alpha granule [GO:0031091]	chaperone binding [GO:0051087]	cell surface [GO:0009986]; external side of plasma membrane [GO:0009897]; extracellular region [GO:0005576]; platelet alpha granule [GO:0031091]; chaperone binding [GO:0051087]; adaptive immune response [GO:0002250]; blood coagulation [GO:0007596]; innate immune response [GO:0045087]; response to calcium ion [GO:0051592]	GO:0002250; GO:0005576; GO:0007596; GO:0009897; GO:0009986; GO:0031091; GO:0045087; GO:0051087; GO:0051592	9986
P15196	Sex hormone-binding globulin (SHBG) (Sex steroid-binding protein) (SBP) (Testis-specific androgen-binding protein) (ABP)		extracellular region [GO:0005576]	steroid binding [GO:0005496]	extracellular region [GO:0005576]; steroid binding [GO:0005496]	GO:0005496; GO:0005576	9986
P15253	Calreticulin (CRP55) (Calregulin) (Endoplasmic reticulum resident protein 60) (ERp60) (HACBP)	protein folding [GO:0006457]; protein stabilization [GO:0050821]	cell surface [GO:0009986]; cortical granule [GO:0060473]; cytosol [GO:0005829]; extracellular region [GO:0005576]; sarcoplasmic reticulum [GO:0016529]; sarcoplasmic reticulum lumen [GO:0033018]; transport vesicle [GO:0030133]	calcium ion binding [GO:0005509]; carbohydrate binding [GO:0030246]; unfolded protein binding [GO:0051082]	cell surface [GO:0009986]; cortical granule [GO:0060473]; cytosol [GO:0005829]; extracellular region [GO:0005576]; sarcoplasmic reticulum [GO:0016529]; sarcoplasmic reticulum lumen [GO:0033018]; transport vesicle [GO:0030133]; calcium ion binding [GO:0005509]; carbohydrate binding [GO:0030246]; unfolded protein binding [GO:0051082]; protein folding [GO:0006457]; protein stabilization [GO:0050821]	GO:0005509; GO:0005576; GO:0005829; GO:0006457; GO:0009986; GO:0016529; GO:0030133; GO:0030246; GO:0033018; GO:0050821; GO:0051082; GO:0060473	9986
P15541	Aminopeptidase N (AP-N) (rbAPN) (EC 3.4.11.2) (Alanyl aminopeptidase) (Aminopeptidase M) (AP-M) (Microsomal aminopeptidase) (CD antigen CD13)	angiogenesis [GO:0001525]; cell differentiation [GO:0030154]	integral component of membrane [GO:0016021]; plasma membrane [GO:0005886]	aminopeptidase activity [GO:0004177]; metallopeptidase activity [GO:0008237]; zinc ion binding [GO:0008270]	integral component of membrane [GO:0016021]; plasma membrane [GO:0005886]; aminopeptidase activity [GO:0004177]; metallopeptidase activity [GO:0008237]; zinc ion binding [GO:0008270]; angiogenesis [GO:0001525]; cell differentiation [GO:0030154]	GO:0001525; GO:0004177; GO:0005886; GO:0008237; GO:0008270; GO:0016021; GO:0030154	9986
P18287	Apolipoprotein E (Apo-E)	cholesterol efflux [GO:0033344]; chylomicron remnant clearance [GO:0034382]; high-density lipoprotein particle assembly [GO:0034380]; intermediate-density lipoprotein particle clearance [GO:0071831]; lipoprotein biosynthetic process [GO:0042158]; triglyceride-rich lipoprotein particle clearance [GO:0071830]; very-low-density lipoprotein particle clearance [GO:0034447]	chylomicron [GO:0042627]; extracellular matrix [GO:0031012]; high-density lipoprotein particle [GO:0034364]; intermediate-density lipoprotein particle [GO:0034363]; low-density lipoprotein particle [GO:0034362]; very-low-density lipoprotein particle [GO:0034361]	amyloid-beta binding [GO:0001540]; heparan sulfate proteoglycan binding [GO:0043395]; heparin binding [GO:0008201]; identical protein binding [GO:0042802]; lipid binding [GO:0008289]; low-density lipoprotein particle receptor binding [GO:0050750]; peptide binding [GO:0042277]; protein homodimerization activity [GO:0042803]	chylomicron [GO:0042627]; extracellular matrix [GO:0031012]; high-density lipoprotein particle [GO:0034364]; intermediate-density lipoprotein particle [GO:0034363]; low-density lipoprotein particle [GO:0034362]; very-low-density lipoprotein particle [GO:0034361]; amyloid-beta binding [GO:0001540]; heparan sulfate proteoglycan binding [GO:0043395]; heparin binding [GO:0008201]; identical protein b…	GO:0001540; GO:0008201; GO:0008289; GO:0031012; GO:0033344; GO:0034361; GO:0034362; GO:0034363; GO:0034364; GO:0034380; GO:0034382; GO:0034447; GO:0042158; GO:0042277; GO:0042627; GO:0042802; GO:0042803; GO:0043395; GO:0050750; GO:0071830; GO:0071831	9986
P20058	Hemopexin	cellular iron ion homeostasis [GO:0006879]	extracellular region [GO:0005576]	heme binding [GO:0020037]; heme transmembrane transporter activity [GO:0015232]; metal ion binding [GO:0046872]	extracellular region [GO:0005576]; heme binding [GO:0020037]; heme transmembrane transporter activity [GO:0015232]; metal ion binding [GO:0046872]; cellular iron ion homeostasis [GO:0006879]	GO:0005576; GO:0006879; GO:0015232; GO:0020037; GO:0046872	9986
P21195	Protein disulfide-isomerase (PDI) (EC 5.3.4.1) (Cellular thyroid hormone-binding protein) (Prolyl 4-hydroxylase subunit beta) (p55)		endoplasmic reticulum [GO:0005783]; endoplasmic reticulum lumen [GO:0005788]; melanosome [GO:0042470]; plasma membrane [GO:0005886]	protein disulfide isomerase activity [GO:0003756]; protein heterodimerization activity [GO:0046982]	endoplasmic reticulum [GO:0005783]; endoplasmic reticulum lumen [GO:0005788]; melanosome [GO:0042470]; plasma membrane [GO:0005886]; protein disulfide isomerase activity [GO:0003756]; protein heterodimerization activity [GO:0046982]	GO:0003756; GO:0005783; GO:0005788; GO:0005886; GO:0042470; GO:0046982	9986
P22687	Cholesteryl ester transfer protein (Lipid transfer protein I) (Fragment)	cholesterol metabolic process [GO:0008203]; cholesterol transport [GO:0030301]; high-density lipoprotein particle remodeling [GO:0034375]; reverse cholesterol transport [GO:0043691]; triglyceride transport [GO:0034197]; very-low-density lipoprotein particle remodeling [GO:0034372]	extracellular space [GO:0005615]; high-density lipoprotein particle [GO:0034364]	cholesterol transfer activity [GO:0120020]; lipid binding [GO:0008289]	extracellular space [GO:0005615]; high-density lipoprotein particle [GO:0034364]; cholesterol transfer activity [GO:0120020]; lipid binding [GO:0008289]; cholesterol metabolic process [GO:0008203]; cholesterol transport [GO:0030301]; high-density lipoprotein particle remodeling [GO:0034375]; reverse cholesterol transport [GO:0043691]; triglyceride transport [GO:0034197]; very-low-density lipoprot…	GO:0005615; GO:0008203; GO:0008289; GO:0030301; GO:0034197; GO:0034364; GO:0034372; GO:0034375; GO:0043691; GO:0120020	9986
P23035	Alpha-1-antiproteinase F (APF) (Alpha-1-antitrypsin) (Alpha-1-proteinase inhibitor)		extracellular space [GO:0005615]	serine-type endopeptidase inhibitor activity [GO:0004867]	extracellular space [GO:0005615]; serine-type endopeptidase inhibitor activity [GO:0004867]	GO:0004867; GO:0005615	9986
P23108	Immunoglobulin J chain		secretory IgA immunoglobulin complex [GO:0071751]		secretory IgA immunoglobulin complex [GO:0071751]	GO:0071751	9986
P23612	Tryptophan--tRNA ligase, cytoplasmic (EC 6.1.1.2) (Tryptophanyl-tRNA synthetase) (TrpRS) [Cleaved into: T1-TrpRS; T2-TrpRS]	angiogenesis [GO:0001525]; tryptophanyl-tRNA aminoacylation [GO:0006436]	cytoplasm [GO:0005737]	ATP binding [GO:0005524]; tryptophan-tRNA ligase activity [GO:0004830]	cytoplasm [GO:0005737]; ATP binding [GO:0005524]; tryptophan-tRNA ligase activity [GO:0004830]; angiogenesis [GO:0001525]; tryptophanyl-tRNA aminoacylation [GO:0006436]	GO:0001525; GO:0004830; GO:0005524; GO:0005737; GO:0006436	9986
P23775	Corticosteroid-binding globulin (CBG) (Serpin A6) (Transcortin)		extracellular space [GO:0005615]	steroid binding [GO:0005496]	extracellular space [GO:0005615]; steroid binding [GO:0005496]	GO:0005496; GO:0005615	9986
P25227	Alpha-1-acid glycoprotein (Orosomucoid) (OMD)	acute-phase response [GO:0006953]; regulation of immune system process [GO:0002682]	extracellular space [GO:0005615]		extracellular space [GO:0005615]; acute-phase response [GO:0006953]; regulation of immune system process [GO:0002682]	GO:0002682; GO:0005615; GO:0006953	9986
P25704	Beta-enolase (EC 4.2.1.11) (2-phospho-D-glycerate hydro-lyase) (Enolase 3) (Muscle-specific enolase) (MSE) (Skeletal muscle enolase)	glycolytic process [GO:0006096]	phosphopyruvate hydratase complex [GO:0000015]	magnesium ion binding [GO:0000287]; phosphopyruvate hydratase activity [GO:0004634]	phosphopyruvate hydratase complex [GO:0000015]; magnesium ion binding [GO:0000287]; phosphopyruvate hydratase activity [GO:0004634]; glycolytic process [GO:0006096]	GO:0000015; GO:0000287; GO:0004634; GO:0006096	9986
P26203	15 kDa protein B (P15H) (Protein P15B)	defense response to bacterium [GO:0042742]	extracellular region [GO:0005576]		extracellular region [GO:0005576]; defense response to bacterium [GO:0042742]	GO:0005576; GO:0042742	9986
P27170	Serum paraoxonase/arylesterase 1 (PON 1) (EC 3.1.1.2) (EC 3.1.1.81) (EC 3.1.8.1) (Aromatic esterase 1) (A-esterase 1) (Serum aryldialkylphosphatase 1)	response to organophosphorus [GO:0046683]	high-density lipoprotein particle [GO:0034364]	acyl-L-homoserine-lactone lactonohydrolase activity [GO:0102007]; antioxidant activity [GO:0016209]; aryldialkylphosphatase activity [GO:0004063]; arylesterase activity [GO:0004064]; calcium ion binding [GO:0005509]	high-density lipoprotein particle [GO:0034364]; acyl-L-homoserine-lactone lactonohydrolase activity [GO:0102007]; antioxidant activity [GO:0016209]; aryldialkylphosphatase activity [GO:0004063]; arylesterase activity [GO:0004064]; calcium ion binding [GO:0005509]; response to organophosphorus [GO:0046683]	GO:0004063; GO:0004064; GO:0005509; GO:0016209; GO:0034364; GO:0046683; GO:0102007	9986
P29751	Actin, cytoplasmic 1 (Beta-actin) [Cleaved into: Actin, cytoplasmic 1, N-terminally processed]		actin cytoskeleton [GO:0015629]; cytoskeleton [GO:0005856]; cytosol [GO:0005829]; dense body [GO:0097433]; focal adhesion [GO:0005925]; nucleus [GO:0005634]; plasma membrane [GO:0005886]; protein-containing complex [GO:0032991]	ATP binding [GO:0005524]	actin cytoskeleton [GO:0015629]; cytoskeleton [GO:0005856]; cytosol [GO:0005829]; dense body [GO:0097433]; focal adhesion [GO:0005925]; nucleus [GO:0005634]; plasma membrane [GO:0005886]; protein-containing complex [GO:0032991]; ATP binding [GO:0005524]	GO:0005524; GO:0005634; GO:0005829; GO:0005856; GO:0005886; GO:0005925; GO:0015629; GO:0032991; GO:0097433	9986
P30801	Protein S100-A6 (Calcyclin) (Lung 10 kDa protein) (S100 calcium-binding protein A6)		cytosol [GO:0005829]; extrinsic component of cytoplasmic side of plasma membrane [GO:0031234]; nuclear envelope [GO:0005635]	calcium ion binding [GO:0005509]; protein N-terminus binding [GO:0047485]	cytosol [GO:0005829]; extrinsic component of cytoplasmic side of plasma membrane [GO:0031234]; nuclear envelope [GO:0005635]; calcium ion binding [GO:0005509]; protein N-terminus binding [GO:0047485]	GO:0005509; GO:0005635; GO:0005829; GO:0031234; GO:0047485	9986
P33047	Apolipoprotein C-I (Apo-CI) (ApoC-I) (Apolipoprotein C1) (Fragment)	lipid transport [GO:0006869]; lipoprotein metabolic process [GO:0042157]	very-low-density lipoprotein particle [GO:0034361]		very-low-density lipoprotein particle [GO:0034361]; lipid transport [GO:0006869]; lipoprotein metabolic process [GO:0042157]	GO:0006869; GO:0034361; GO:0042157	9986
P34032	Thymosin beta-4 (T beta 4) [Cleaved into: Hematopoietic system regulatory peptide (Seraspenide)]	actin filament organization [GO:0007015]	cytoplasm [GO:0005737]; cytoskeleton [GO:0005856]	actin monomer binding [GO:0003785]	cytoplasm [GO:0005737]; cytoskeleton [GO:0005856]; actin monomer binding [GO:0003785]; actin filament organization [GO:0007015]	GO:0003785; GO:0005737; GO:0005856; GO:0007015	9986
P34826	Elongation factor 1-beta (EF-1-beta)		eukaryotic translation elongation factor 1 complex [GO:0005853]	translation elongation factor activity [GO:0003746]	eukaryotic translation elongation factor 1 complex [GO:0005853]; translation elongation factor activity [GO:0003746]	GO:0003746; GO:0005853	9986
P35748	Myosin-11 (Myosin heavy chain 11) (Myosin heavy chain, smooth muscle isoform) (SMMHC)	cardiac muscle fiber development [GO:0048739]; elastic fiber assembly [GO:0048251]; myofibril assembly [GO:0030239]; skeletal muscle myosin thick filament assembly [GO:0030241]; smooth muscle contraction [GO:0006939]	melanosome [GO:0042470]; muscle myosin complex [GO:0005859]; myofibril [GO:0030016]; myosin filament [GO:0032982]	actin-dependent ATPase activity [GO:0030898]; actin filament binding [GO:0051015]; ATP binding [GO:0005524]; calmodulin binding [GO:0005516]; microfilament motor activity [GO:0000146]; myosin II binding [GO:0045159]; structural constituent of muscle [GO:0008307]	melanosome [GO:0042470]; muscle myosin complex [GO:0005859]; myofibril [GO:0030016]; myosin filament [GO:0032982]; actin filament binding [GO:0051015]; actin-dependent ATPase activity [GO:0030898]; ATP binding [GO:0005524]; calmodulin binding [GO:0005516]; microfilament motor activity [GO:0000146]; myosin II binding [GO:0045159]; structural constituent of muscle [GO:0008307]; cardiac muscle fiber…	GO:0000146; GO:0005516; GO:0005524; GO:0005859; GO:0006939; GO:0008307; GO:0030016; GO:0030239; GO:0030241; GO:0030898; GO:0032982; GO:0042470; GO:0045159; GO:0048251; GO:0048739; GO:0051015	9986
P37153	Apolipoprotein D (Apo-D) (ApoD)	aging [GO:0007568]; brain development [GO:0007420]; glucose metabolic process [GO:0006006]; lipid metabolic process [GO:0006629]; lipid transport [GO:0006869]; negative regulation of cytokine production involved in inflammatory response [GO:1900016]; negative regulation of focal adhesion assembly [GO:0051895]; negative regulation of lipoprotein lipid oxidation [GO:0060588]; negative regulation of…	cytosolic ribosome [GO:0022626]; dendrite [GO:0030425]; endoplasmic reticulum [GO:0005783]; extracellular space [GO:0005615]; neuronal cell body [GO:0043025]; perinuclear region of cytoplasm [GO:0048471]	cholesterol binding [GO:0015485]	cytosolic ribosome [GO:0022626]; dendrite [GO:0030425]; endoplasmic reticulum [GO:0005783]; extracellular space [GO:0005615]; neuronal cell body [GO:0043025]; perinuclear region of cytoplasm [GO:0048471]; cholesterol binding [GO:0015485]; aging [GO:0007568]; brain development [GO:0007420]; glucose metabolic process [GO:0006006]; lipid metabolic process [GO:0006629]; lipid transport [GO:0006869]; …	GO:0000302; GO:0005615; GO:0005783; GO:0006006; GO:0006629; GO:0006869; GO:0007420; GO:0007568; GO:0010642; GO:0014012; GO:0015485; GO:0022626; GO:0030425; GO:0042246; GO:0042308; GO:0042493; GO:0043025; GO:0048471; GO:0048662; GO:0048678; GO:0051895; GO:0060588; GO:0071638; GO:1900016; GO:2000098; GO:2000405	9986
P41975	Extracellular superoxide dismutase [Cu-Zn] (EC-SOD) (EC 1.15.1.1)		collagen-containing extracellular matrix [GO:0062023]; extracellular space [GO:0005615]; Golgi apparatus [GO:0005794]	copper ion binding [GO:0005507]; superoxide dismutase activity [GO:0004784]	collagen-containing extracellular matrix [GO:0062023]; extracellular space [GO:0005615]; Golgi apparatus [GO:0005794]; copper ion binding [GO:0005507]; superoxide dismutase activity [GO:0004784]	GO:0004784; GO:0005507; GO:0005615; GO:0005794; GO:0062023	9986
P45701	Mannosyl-oligosaccharide 1,2-alpha-mannosidase IA (EC 3.2.1.113) (Man(9)-alpha-mannosidase) (Mannosidase alpha class 1A member 1) (Processing alpha-1,2-mannosidase IA) (Alpha-1,2-mannosidase IA) (Fragment)	carbohydrate metabolic process [GO:0005975]; protein glycosylation [GO:0006486]	Golgi membrane [GO:0000139]; integral component of membrane [GO:0016021]	calcium ion binding [GO:0005509]; mannosyl-oligosaccharide 1,2-alpha-mannosidase activity [GO:0004571]	Golgi membrane [GO:0000139]; integral component of membrane [GO:0016021]; calcium ion binding [GO:0005509]; mannosyl-oligosaccharide 1,2-alpha-mannosidase activity [GO:0004571]; carbohydrate metabolic process [GO:0005975]; protein glycosylation [GO:0006486]	GO:0000139; GO:0004571; GO:0005509; GO:0005975; GO:0006486; GO:0016021	9986
P48747	Complement component C9	cell killing [GO:0001906]; complement activation, alternative pathway [GO:0006957]; complement activation, classical pathway [GO:0006958]; cytolysis [GO:0019835]; protein homooligomerization [GO:0051260]	extracellular space [GO:0005615]; membrane attack complex [GO:0005579]; other organism cell membrane [GO:0044218]; plasma membrane [GO:0005886]		extracellular space [GO:0005615]; membrane attack complex [GO:0005579]; other organism cell membrane [GO:0044218]; plasma membrane [GO:0005886]; cell killing [GO:0001906]; complement activation, alternative pathway [GO:0006957]; complement activation, classical pathway [GO:0006958]; cytolysis [GO:0019835]; protein homooligomerization [GO:0051260]	GO:0001906; GO:0005579; GO:0005615; GO:0005886; GO:0006957; GO:0006958; GO:0019835; GO:0044218; GO:0051260	9986
P50117	Protein S100-A9 (Calgranulin-B) (Migration inhibitory factor-related protein 14) (MRP-14) (p14) (S100 calcium-binding protein A9)	activation of cysteine-type endopeptidase activity involved in apoptotic process [GO:0006919]; antimicrobial humoral immune response mediated by antimicrobial peptide [GO:0061844]; apoptotic process [GO:0006915]; autophagy [GO:0006914]; innate immune response [GO:0045087]; leukocyte migration involved in inflammatory response [GO:0002523]; modulation of process of other organism [GO:0035821]; neu…	cell junction [GO:0030054]; cytoskeleton [GO:0005856]; cytosol [GO:0005829]; extracellular space [GO:0005615]; nucleoplasm [GO:0005654]; plasma membrane [GO:0005886]	antioxidant activity [GO:0016209]; calcium ion binding [GO:0005509]	cell junction [GO:0030054]; cytoskeleton [GO:0005856]; cytosol [GO:0005829]; extracellular space [GO:0005615]; nucleoplasm [GO:0005654]; plasma membrane [GO:0005886]; antioxidant activity [GO:0016209]; calcium ion binding [GO:0005509]; activation of cysteine-type endopeptidase activity involved in apoptotic process [GO:0006919]; antimicrobial humoral immune response mediated by antimicrobial pept…	GO:0002523; GO:0005509; GO:0005615; GO:0005654; GO:0005829; GO:0005856; GO:0005886; GO:0006914; GO:0006915; GO:0006919; GO:0016209; GO:0030054; GO:0030593; GO:0035606; GO:0035821; GO:0045087; GO:0050729; GO:0061844; GO:0070488; GO:2001244	9986
P53614	Serum amyloid A-1 protein	acute-phase response [GO:0006953]	high-density lipoprotein particle [GO:0034364]	heparin binding [GO:0008201]	high-density lipoprotein particle [GO:0034364]; heparin binding [GO:0008201]; acute-phase response [GO:0006953]	GO:0006953; GO:0008201; GO:0034364	9986
P55057	Apolipoprotein C-IV (Apo-CIV) (ApoC-IV) (Apolipoprotein C4) (PARP)	lipid transport [GO:0006869]	high-density lipoprotein particle [GO:0034364]; very-low-density lipoprotein particle [GO:0034361]		high-density lipoprotein particle [GO:0034364]; very-low-density lipoprotein particle [GO:0034361]; lipid transport [GO:0006869]	GO:0006869; GO:0034361; GO:0034364	9986
P58772	Tropomyosin alpha-1 chain (Alpha-tropomyosin) (Tropomyosin-1)		actin cytoskeleton [GO:0015629]; actin filament [GO:0005884]; cytoplasm [GO:0005737]	actin filament binding [GO:0051015]; identical protein binding [GO:0042802]; protein heterodimerization activity [GO:0046982]; protein homodimerization activity [GO:0042803]; troponin I binding [GO:0031013]	actin cytoskeleton [GO:0015629]; actin filament [GO:0005884]; cytoplasm [GO:0005737]; actin filament binding [GO:0051015]; identical protein binding [GO:0042802]; protein heterodimerization activity [GO:0046982]; protein homodimerization activity [GO:0042803]; troponin I binding [GO:0031013]	GO:0005737; GO:0005884; GO:0015629; GO:0031013; GO:0042802; GO:0042803; GO:0046982; GO:0051015	9986
P62160	Calmodulin (CaM)		cytoplasm [GO:0005737]; spindle pole [GO:0000922]	calcium ion binding [GO:0005509]	cytoplasm [GO:0005737]; spindle pole [GO:0000922]; calcium ion binding [GO:0005509]	GO:0000922; GO:0005509; GO:0005737	9986
P62493	Ras-related protein Rab-11A (Rab-11) (EC 3.6.5.2)	amyloid-beta clearance by transcytosis [GO:0150093]; astral microtubule organization [GO:0030953]; establishment of protein localization to membrane [GO:0090150]; establishment of protein localization to organelle [GO:0072594]; exosomal secretion [GO:1990182]; melanosome transport [GO:0032402]; mitotic metaphase plate congression [GO:0007080]; mitotic spindle assembly [GO:0090307]; multivesicular…	axon [GO:0030424]; centriolar satellite [GO:0034451]; centrosome [GO:0005813]; cleavage furrow [GO:0032154]; cytoplasmic vesicle membrane [GO:0030659]; extracellular exosome [GO:0070062]; glutamatergic synapse [GO:0098978]; kinetochore microtubule [GO:0005828]; multivesicular body [GO:0005771]; perinuclear region of cytoplasm [GO:0048471]; phagocytic vesicle [GO:0045335]; postsynaptic recycling e…	GTPase activity [GO:0003924]; GTP binding [GO:0005525]; microtubule binding [GO:0008017]; myosin V binding [GO:0031489]	axon [GO:0030424]; centriolar satellite [GO:0034451]; centrosome [GO:0005813]; cleavage furrow [GO:0032154]; cytoplasmic vesicle membrane [GO:0030659]; extracellular exosome [GO:0070062]; glutamatergic synapse [GO:0098978]; kinetochore microtubule [GO:0005828]; multivesicular body [GO:0005771]; perinuclear region of cytoplasm [GO:0048471]; phagocytic vesicle [GO:0045335]; postsynaptic recycling e…	GO:0000922; GO:0003924; GO:0005525; GO:0005771; GO:0005802; GO:0005813; GO:0005828; GO:0007080; GO:0008017; GO:0010634; GO:0010796; GO:0010971; GO:0015031; GO:0030424; GO:0030659; GO:0030953; GO:0031175; GO:0031489; GO:0032154; GO:0032402; GO:0032465; GO:0032991; GO:0034394; GO:0034451; GO:0036258; GO:0045335; GO:0045773; GO:0048471; GO:0055037; GO:0055038; GO:0060627; GO:0070062; GO:0072594; GO:…	9986
P62740	Actin, aortic smooth muscle (Alpha-actin-2) [Cleaved into: Actin, aortic smooth muscle, intermediate form]	mesenchyme migration [GO:0090131]; positive regulation of gene expression [GO:0010628]	cell body [GO:0044297]; cytoplasm [GO:0005737]; cytoskeleton [GO:0005856]; filopodium [GO:0030175]; lamellipodium [GO:0030027]	ATP binding [GO:0005524]; structural constituent of cytoskeleton [GO:0005200]	cell body [GO:0044297]; cytoplasm [GO:0005737]; cytoskeleton [GO:0005856]; filopodium [GO:0030175]; lamellipodium [GO:0030027]; ATP binding [GO:0005524]; structural constituent of cytoskeleton [GO:0005200]; mesenchyme migration [GO:0090131]; positive regulation of gene expression [GO:0010628]	GO:0005200; GO:0005524; GO:0005737; GO:0005856; GO:0010628; GO:0030027; GO:0030175; GO:0044297; GO:0090131	9986
P62943	Peptidyl-prolyl cis-trans isomerase FKBP1A (PPIase FKBP1A) (EC 5.2.1.8) (12 kDa FK506-binding protein) (12 kDa FKBP) (FKBP-12) (Calstabin-1) (FK506-binding protein 1A) (FKBP-1A) (Immunophilin FKBP12) (Rotamase)	regulation of release of sequestered calcium ion into cytosol by sarcoplasmic reticulum [GO:0010880]; regulation of ryanodine-sensitive calcium-release channel activity [GO:0060314]	cytoplasmic side of membrane [GO:0098562]; cytosol [GO:0005829]; extrinsic component of organelle membrane [GO:0031312]; intracellular membrane-bounded organelle [GO:0043231]; ryanodine receptor complex [GO:1990425]; sarcoplasmic reticulum [GO:0016529]; terminal cisterna [GO:0014802]	drug binding [GO:0008144]; peptidyl-prolyl cis-trans isomerase activity [GO:0003755]	cytoplasmic side of membrane [GO:0098562]; cytosol [GO:0005829]; extrinsic component of organelle membrane [GO:0031312]; intracellular membrane-bounded organelle [GO:0043231]; ryanodine receptor complex [GO:1990425]; sarcoplasmic reticulum [GO:0016529]; terminal cisterna [GO:0014802]; drug binding [GO:0008144]; peptidyl-prolyl cis-trans isomerase activity [GO:0003755]; regulation of release of se…	GO:0003755; GO:0005829; GO:0008144; GO:0010880; GO:0014802; GO:0016529; GO:0031312; GO:0043231; GO:0060314; GO:0098562; GO:1990425	9986
P79226	Fructose-bisphosphate aldolase B (EC 4.1.2.13) (Liver-type aldolase)	glycolytic process [GO:0006096]	cytoplasm [GO:0005737]; microtubule organizing center [GO:0005815]	fructose-bisphosphate aldolase activity [GO:0004332]	cytoplasm [GO:0005737]; microtubule organizing center [GO:0005815]; fructose-bisphosphate aldolase activity [GO:0004332]; glycolytic process [GO:0006096]	GO:0004332; GO:0005737; GO:0005815; GO:0006096	9986
P81655	Corticostatin-related peptide RK-1	defense response to bacterium [GO:0042742]	extracellular region [GO:0005576]		extracellular region [GO:0005576]; defense response to bacterium [GO:0042742]	GO:0005576; GO:0042742	9986
P98137	Complement component C8 beta chain (Complement component 8 subunit beta)	complement activation, alternative pathway [GO:0006957]; complement activation, classical pathway [GO:0006958]; cytolysis [GO:0019835]	extracellular region [GO:0005576]; membrane attack complex [GO:0005579]		extracellular region [GO:0005576]; membrane attack complex [GO:0005579]; complement activation, alternative pathway [GO:0006957]; complement activation, classical pathway [GO:0006958]; cytolysis [GO:0019835]	GO:0005576; GO:0005579; GO:0006957; GO:0006958; GO:0019835	9986
P98139	Coagulation factor VII (EC 3.4.21.21) (Serum prothrombin conversion accelerator) [Cleaved into: Factor VII light chain; Factor VII heavy chain]	blood coagulation [GO:0007596]	extracellular region [GO:0005576]	calcium ion binding [GO:0005509]; serine-type endopeptidase activity [GO:0004252]	extracellular region [GO:0005576]; calcium ion binding [GO:0005509]; serine-type endopeptidase activity [GO:0004252]; blood coagulation [GO:0007596]	GO:0004252; GO:0005509; GO:0005576; GO:0007596	9986
Q28679	Complement component C8 gamma chain	complement activation, alternative pathway [GO:0006957]; complement activation, classical pathway [GO:0006958]; cytolysis [GO:0019835]	extracellular region [GO:0005576]; membrane attack complex [GO:0005579]	retinol binding [GO:0019841]	extracellular region [GO:0005576]; membrane attack complex [GO:0005579]; retinol binding [GO:0019841]; complement activation, alternative pathway [GO:0006957]; complement activation, classical pathway [GO:0006958]; cytolysis [GO:0019835]	GO:0005576; GO:0005579; GO:0006957; GO:0006958; GO:0019835; GO:0019841	9986
Q28685	Dystroglycan (Dystrophin-associated glycoprotein 1) [Cleaved into: Alpha-dystroglycan (Alpha-DG); Beta-dystroglycan (Beta-DG)]	basement membrane organization [GO:0071711]; branching involved in salivary gland morphogenesis [GO:0060445]; commissural neuron axon guidance [GO:0071679]; epithelial tube branching involved in lung morphogenesis [GO:0060441]; intracellular signal transduction [GO:0035556]; membrane protein ectodomain proteolysis [GO:0006509]; microtubule anchoring [GO:0034453]; modulation by virus of host proce…	basement membrane [GO:0005604]; cell-cell junction [GO:0005911]; contractile ring [GO:0070938]; cytoplasm [GO:0005737]; cytoskeleton [GO:0005856]; dystroglycan complex [GO:0016011]; dystrophin-associated glycoprotein complex [GO:0016010]; external side of plasma membrane [GO:0009897]; extracellular region [GO:0005576]; extracellular space [GO:0005615]; filopodium [GO:0030175]; focal adhesion [GO:…	actin binding [GO:0003779]; alpha-actinin binding [GO:0051393]; calcium ion binding [GO:0005509]; dystroglycan binding [GO:0002162]; laminin-1 binding [GO:0043237]; SH2 domain binding [GO:0042169]; structural constituent of muscle [GO:0008307]; tubulin binding [GO:0015631]; vinculin binding [GO:0017166]; virus receptor activity [GO:0001618]	basement membrane [GO:0005604]; cell-cell junction [GO:0005911]; contractile ring [GO:0070938]; cytoplasm [GO:0005737]; cytoskeleton [GO:0005856]; dystroglycan complex [GO:0016011]; dystrophin-associated glycoprotein complex [GO:0016010]; external side of plasma membrane [GO:0009897]; extracellular region [GO:0005576]; extracellular space [GO:0005615]; filopodium [GO:0030175]; focal adhesion [GO:…	GO:0001618; GO:0002011; GO:0002162; GO:0003779; GO:0005509; GO:0005576; GO:0005604; GO:0005615; GO:0005654; GO:0005737; GO:0005856; GO:0005886; GO:0005911; GO:0005925; GO:0006509; GO:0008307; GO:0009897; GO:0010470; GO:0010717; GO:0015631; GO:0016010; GO:0016011; GO:0016021; GO:0017166; GO:0019048; GO:0021682; GO:0022011; GO:0030027; GO:0030175; GO:0030336; GO:0033268; GO:0034453; GO:0035556; GO:…	9986
Q7YQK3	4F2 cell-surface antigen heavy chain (4F2hc) (Solute carrier family 3 member 2) (CD antigen CD98)	carbohydrate metabolic process [GO:0005975]; L-leucine import across plasma membrane [GO:1903801]; tryptophan transport [GO:0015827]	apical plasma membrane [GO:0016324]; cell junction [GO:0030054]; integral component of membrane [GO:0016021]; lysosomal membrane [GO:0005765]; melanosome [GO:0042470]; plasma membrane [GO:0005886]	catalytic activity [GO:0003824]; neutral amino acid transmembrane transporter activity [GO:0015175]	apical plasma membrane [GO:0016324]; cell junction [GO:0030054]; integral component of membrane [GO:0016021]; lysosomal membrane [GO:0005765]; melanosome [GO:0042470]; plasma membrane [GO:0005886]; catalytic activity [GO:0003824]; neutral amino acid transmembrane transporter activity [GO:0015175]; carbohydrate metabolic process [GO:0005975]; L-leucine import across plasma membrane [GO:1903801]; t…	GO:0003824; GO:0005765; GO:0005886; GO:0005975; GO:0015175; GO:0015827; GO:0016021; GO:0016324; GO:0030054; GO:0042470; GO:1903801	9986
Q866N2	Myocilin (Trabecular meshwork-induced glucocorticoid response protein) [Cleaved into: Myocilin, N-terminal fragment (Myocilin 20 kDa N-terminal fragment); Myocilin, C-terminal fragment (Myocilin 35 kDa N-terminal fragment)]	bone development [GO:0060348]; clustering of voltage-gated sodium channels [GO:0045162]; ERBB2-ERBB3 signaling pathway [GO:0038133]; myelination in peripheral nervous system [GO:0022011]; negative regulation of cell-matrix adhesion [GO:0001953]; negative regulation of Rho protein signal transduction [GO:0035024]; negative regulation of stress fiber assembly [GO:0051497]; neuron projection develop…	cilium [GO:0005929]; collagen-containing extracellular matrix [GO:0062023]; cytoplasmic vesicle [GO:0031410]; endoplasmic reticulum [GO:0005783]; extracellular exosome [GO:0070062]; extracellular space [GO:0005615]; Golgi apparatus [GO:0005794]; mitochondrial inner membrane [GO:0005743]; mitochondrial intermembrane space [GO:0005758]; mitochondrial outer membrane [GO:0005741]; node of Ranvier [GO…	fibronectin binding [GO:0001968]; frizzled binding [GO:0005109]; metal ion binding [GO:0046872]; myosin light chain binding [GO:0032027]; receptor tyrosine kinase binding [GO:0030971]	cilium [GO:0005929]; collagen-containing extracellular matrix [GO:0062023]; cytoplasmic vesicle [GO:0031410]; endoplasmic reticulum [GO:0005783]; extracellular exosome [GO:0070062]; extracellular space [GO:0005615]; Golgi apparatus [GO:0005794]; mitochondrial inner membrane [GO:0005743]; mitochondrial intermembrane space [GO:0005758]; mitochondrial outer membrane [GO:0005741]; node of Ranvier [GO…	GO:0001649; GO:0001953; GO:0001968; GO:0005109; GO:0005615; GO:0005741; GO:0005743; GO:0005758; GO:0005783; GO:0005791; GO:0005794; GO:0005929; GO:0007601; GO:0014068; GO:0014734; GO:0022011; GO:0030335; GO:0030971; GO:0031175; GO:0031410; GO:0032027; GO:0033268; GO:0035024; GO:0038031; GO:0038133; GO:0043408; GO:0045162; GO:0046872; GO:0051496; GO:0051497; GO:0051894; GO:0051897; GO:0051901; GO:…	9986
Q8MI17	Retinal dehydrogenase 1 (RALDH 1) (RalDH1) (EC 1.2.1.-) (EC 1.2.1.36) (Aldehyde dehydrogenase family 1 member A1) (Aldehyde dehydrogenase, cytosolic)	retinoid metabolic process [GO:0001523]; retinol metabolic process [GO:0042572]	cytosol [GO:0005829]	aldehyde dehydrogenase (NAD+) activity [GO:0004029]; retinal dehydrogenase activity [GO:0001758]	cytosol [GO:0005829]; aldehyde dehydrogenase (NAD+) activity [GO:0004029]; retinal dehydrogenase activity [GO:0001758]; retinoid metabolic process [GO:0001523]; retinol metabolic process [GO:0042572]	GO:0001523; GO:0001758; GO:0004029; GO:0005829; GO:0042572	9986
Q8MJF1	Mimecan (Osteoglycin)		extracellular region [GO:0005576]	growth factor activity [GO:0008083]	extracellular region [GO:0005576]; growth factor activity [GO:0008083]	GO:0005576; GO:0008083	9986
Q8MK67	Phosphatidylethanolamine-binding protein 1 (PEBP-1) (HCNPpp) [Cleaved into: Hippocampal cholinergic neurostimulating peptide (HCNP)]		cytoplasm [GO:0005737]	ATP binding [GO:0005524]; lipid binding [GO:0008289]; serine-type endopeptidase inhibitor activity [GO:0004867]	cytoplasm [GO:0005737]; ATP binding [GO:0005524]; lipid binding [GO:0008289]; serine-type endopeptidase inhibitor activity [GO:0004867]	GO:0004867; GO:0005524; GO:0005737; GO:0008289	9986
Q95222	Insulin-like growth factor I (IGF-I) (Somatomedin)	insulin-like growth factor receptor signaling pathway [GO:0048009]; negative regulation of apoptotic process [GO:0043066]; negative regulation of release of cytochrome c from mitochondria [GO:0090201]; positive regulation of cell population proliferation [GO:0008284]; positive regulation of glucose import [GO:0046326]; positive regulation of glycogen biosynthetic process [GO:0045725]	alphav-beta3 integrin-IGF-1-IGF1R complex [GO:0035867]; exocytic vesicle [GO:0070382]; extracellular space [GO:0005615]	growth factor activity [GO:0008083]; hormone activity [GO:0005179]; insulin-like growth factor receptor binding [GO:0005159]	alphav-beta3 integrin-IGF-1-IGF1R complex [GO:0035867]; exocytic vesicle [GO:0070382]; extracellular space [GO:0005615]; growth factor activity [GO:0008083]; hormone activity [GO:0005179]; insulin-like growth factor receptor binding [GO:0005159]; insulin-like growth factor receptor signaling pathway [GO:0048009]; negative regulation of apoptotic process [GO:0043066]; negative regulation of releas…	GO:0005159; GO:0005179; GO:0005615; GO:0008083; GO:0008284; GO:0035867; GO:0043066; GO:0045725; GO:0046326; GO:0048009; GO:0070382; GO:0090201	9986
Q95MF9	Chloride intracellular channel protein 1	chloride transport [GO:0006821]; glutathione metabolic process [GO:0006749]; regulation of cell cycle [GO:0051726]; regulation of ion transmembrane transport [GO:0034765]	chloride channel complex [GO:0034707]; cytoplasm [GO:0005737]; nuclear membrane [GO:0031965]; plasma membrane [GO:0005886]	chloride channel activity [GO:0005254]; voltage-gated ion channel activity [GO:0005244]	chloride channel complex [GO:0034707]; cytoplasm [GO:0005737]; nuclear membrane [GO:0031965]; plasma membrane [GO:0005886]; chloride channel activity [GO:0005254]; voltage-gated ion channel activity [GO:0005244]; chloride transport [GO:0006821]; glutathione metabolic process [GO:0006749]; regulation of cell cycle [GO:0051726]; regulation of ion transmembrane transport [GO:0034765]	GO:0005244; GO:0005254; GO:0005737; GO:0005886; GO:0006749; GO:0006821; GO:0031965; GO:0034707; GO:0034765; GO:0051726	9986
Q9GLY5	Inter-alpha-trypsin inhibitor heavy chain H3 (ITI heavy chain H3) (ITI-HC3) (Inter-alpha-inhibitor heavy chain 3)	hyaluronan metabolic process [GO:0030212]	extracellular region [GO:0005576]	serine-type endopeptidase inhibitor activity [GO:0004867]	extracellular region [GO:0005576]; serine-type endopeptidase inhibitor activity [GO:0004867]; hyaluronan metabolic process [GO:0030212]	GO:0004867; GO:0005576; GO:0030212	9986
Q9TTC6	Peptidyl-prolyl cis-trans isomerase A (PPIase A) (EC 5.2.1.8) (Cyclophilin 18) (Cyclophilin A) (Cyclosporin A-binding protein) (Rotamase A) [Cleaved into: Peptidyl-prolyl cis-trans isomerase A, N-terminally processed]	activation of MAPK activity [GO:0000187]; activation of protein kinase B activity [GO:0032148]; apoptotic process [GO:0006915]; cell adhesion molecule production [GO:0060352]; cellular response to oxidative stress [GO:0034599]; endothelial cell activation [GO:0042118]; leukocyte chemotaxis [GO:0030595]; negative regulation of oxidative stress-induced intrinsic apoptotic signaling pathway [GO:1902…	cytoplasm [GO:0005737]; cytosol [GO:0005829]; extracellular region [GO:0005576]; nucleus [GO:0005634]	cyclosporin A binding [GO:0016018]; heparan sulfate binding [GO:1904399]; integrin binding [GO:0005178]; peptidyl-prolyl cis-trans isomerase activity [GO:0003755]	cytoplasm [GO:0005737]; cytosol [GO:0005829]; extracellular region [GO:0005576]; nucleus [GO:0005634]; cyclosporin A binding [GO:0016018]; heparan sulfate binding [GO:1904399]; integrin binding [GO:0005178]; peptidyl-prolyl cis-trans isomerase activity [GO:0003755]; activation of MAPK activity [GO:0000187]; activation of protein kinase B activity [GO:0032148]; apoptotic process [GO:0006915]; cell…	GO:0000187; GO:0000413; GO:0001933; GO:0001934; GO:0003755; GO:0005178; GO:0005576; GO:0005634; GO:0005737; GO:0005829; GO:0006457; GO:0006469; GO:0006915; GO:0016018; GO:0030168; GO:0030593; GO:0030595; GO:0032148; GO:0032873; GO:0034599; GO:0035307; GO:0042118; GO:0045069; GO:0051092; GO:0060352; GO:0061944; GO:0070527; GO:1902176; GO:1904399; GO:2001233	9986
A0A0C6FQU5	IgG heavy chain VDJ region						9986
A0A0C6G3N9	IgM heavy chain VDJ region						9986
A0A0C6G3P3	IgM light chain						9986
A0A0C6G5I1	IgM heavy chain VDJ region						9986
A0A0C6G5I3	IgG light chain						9986
A0A0C6G6Z2	IgM light chain						9986
A0A0G2JH20	Heat shock protein 90 alpha family class A member 1	protein folding [GO:0006457]	melanosome [GO:0042470]	ATPase activity [GO:0016887]; ATP binding [GO:0005524]; phosphoprotein binding [GO:0051219]; unfolded protein binding [GO:0051082]	melanosome [GO:0042470]; ATP binding [GO:0005524]; ATPase activity [GO:0016887]; phosphoprotein binding [GO:0051219]; unfolded protein binding [GO:0051082]; protein folding [GO:0006457]	GO:0005524; GO:0006457; GO:0016887; GO:0042470; GO:0051082; GO:0051219	9986
A0A1K0GV16	Globin A1		hemoglobin complex [GO:0005833]	heme binding [GO:0020037]; metal ion binding [GO:0046872]; oxygen binding [GO:0019825]; oxygen carrier activity [GO:0005344]	hemoglobin complex [GO:0005833]; heme binding [GO:0020037]; metal ion binding [GO:0046872]; oxygen binding [GO:0019825]; oxygen carrier activity [GO:0005344]	GO:0005344; GO:0005833; GO:0019825; GO:0020037; GO:0046872	9986
A0A1Y1B841	IgM light chain (Fragment)						9986
A0A1Y1B8B8	IgG light chain (Fragment)						9986
A0A1Y1B8C2	IgG light chain (Fragment)						9986
A0A1Y1B8Z0	IgG light chain (Fragment)						9986
A0A1Y1B9K3	IgM light chain (Fragment)						9986
A0A1Y1B9M1	IgM light chain (Fragment)						9986
A0A1Y1BBR2	IgG light chain (Fragment)						9986
A0A1Y1BDY8	IgM light chain (Fragment)						9986
A0A1Y1BDZ8	IgG heavy chain VDJ region (Fragment)						9986
A0A1Y1BE34	IgG heavy chain VDJ region (Fragment)						9986
A0A1Y1BG62	IgG heavy chain VDJ region (Fragment)						9986
A0A3B0IP62	Adiponectin B		extracellular region [GO:0005576]		extracellular region [GO:0005576]	GO:0005576	9986
A0A3B0J7B7	Complement C1q subcomponent subunit A	complement activation, classical pathway [GO:0006958]	extracellular region [GO:0005576]		extracellular region [GO:0005576]; complement activation, classical pathway [GO:0006958]	GO:0005576; GO:0006958	9986
A0A5F9C0T5	Actin-depolymerizing factor (Brevin) (Gelsolin)	actin filament severing [GO:0051014]; actin nucleation [GO:0045010]; barbed-end actin filament capping [GO:0051016]; cell projection organization [GO:0030030]		actin filament binding [GO:0051015]; calcium ion binding [GO:0005509]	actin filament binding [GO:0051015]; calcium ion binding [GO:0005509]; actin filament severing [GO:0051014]; actin nucleation [GO:0045010]; barbed-end actin filament capping [GO:0051016]; cell projection organization [GO:0030030]	GO:0005509; GO:0030030; GO:0045010; GO:0051014; GO:0051015; GO:0051016	9986
A0A5F9C148	Neural cell adhesion molecule 1	cell adhesion [GO:0007155]	membrane [GO:0016020]		membrane [GO:0016020]; cell adhesion [GO:0007155]	GO:0007155; GO:0016020	9986
A0A5F9C1C5	Uncharacterized protein		extracellular space [GO:0005615]	serine-type endopeptidase inhibitor activity [GO:0004867]	extracellular space [GO:0005615]; serine-type endopeptidase inhibitor activity [GO:0004867]	GO:0004867; GO:0005615	9986
A0A5F9C1F4	Desmocollin 1	homophilic cell adhesion via plasma membrane adhesion molecules [GO:0007156]	integral component of membrane [GO:0016021]; plasma membrane [GO:0005886]	calcium ion binding [GO:0005509]	integral component of membrane [GO:0016021]; plasma membrane [GO:0005886]; calcium ion binding [GO:0005509]; homophilic cell adhesion via plasma membrane adhesion molecules [GO:0007156]	GO:0005509; GO:0005886; GO:0007156; GO:0016021	9986
A0A5F9C1I9	Actin-like protein 3 (Actin-related protein 3)	Arp2/3 complex-mediated actin nucleation [GO:0034314]	Arp2/3 protein complex [GO:0005885]; cell projection [GO:0042995]	actin binding [GO:0003779]; ATP binding [GO:0005524]	Arp2/3 protein complex [GO:0005885]; cell projection [GO:0042995]; actin binding [GO:0003779]; ATP binding [GO:0005524]; Arp2/3 complex-mediated actin nucleation [GO:0034314]	GO:0003779; GO:0005524; GO:0005885; GO:0034314; GO:0042995	9986
A0A5F9C1M1	Protein tyrosine kinase 7 (inactive)	axon guidance [GO:0007411]; cell adhesion [GO:0007155]	plasma membrane [GO:0005886]		plasma membrane [GO:0005886]; axon guidance [GO:0007411]; cell adhesion [GO:0007155]	GO:0005886; GO:0007155; GO:0007411	9986
A0A5F9C1N8	Thioredoxin domain-containing protein	glycerol ether metabolic process [GO:0006662]		protein disulfide oxidoreductase activity [GO:0015035]	protein disulfide oxidoreductase activity [GO:0015035]; glycerol ether metabolic process [GO:0006662]	GO:0006662; GO:0015035	9986
A0A5F9C1V2	Granulin precursor		extracellular region [GO:0005576]		extracellular region [GO:0005576]	GO:0005576	9986
A0A5F9C203	Clusterin		chromaffin granule [GO:0042583]; endoplasmic reticulum [GO:0005783]; extracellular region [GO:0005576]; mitochondrial membrane [GO:0031966]; nucleus [GO:0005634]		chromaffin granule [GO:0042583]; endoplasmic reticulum [GO:0005783]; extracellular region [GO:0005576]; mitochondrial membrane [GO:0031966]; nucleus [GO:0005634]	GO:0005576; GO:0005634; GO:0005783; GO:0031966; GO:0042583	9986
A0A5F9C295	Proteasome subunit alpha type	ubiquitin-dependent protein catabolic process [GO:0006511]	cytoplasm [GO:0005737]; nucleus [GO:0005634]; proteasome core complex, alpha-subunit complex [GO:0019773]		cytoplasm [GO:0005737]; nucleus [GO:0005634]; proteasome core complex, alpha-subunit complex [GO:0019773]; ubiquitin-dependent protein catabolic process [GO:0006511]	GO:0005634; GO:0005737; GO:0006511; GO:0019773	9986
A0A5F9C2D3	Cadherin 11	homophilic cell adhesion via plasma membrane adhesion molecules [GO:0007156]	integral component of membrane [GO:0016021]; plasma membrane [GO:0005886]	calcium ion binding [GO:0005509]	integral component of membrane [GO:0016021]; plasma membrane [GO:0005886]; calcium ion binding [GO:0005509]; homophilic cell adhesion via plasma membrane adhesion molecules [GO:0007156]	GO:0005509; GO:0005886; GO:0007156; GO:0016021	9986
A0A5F9C2E0	Adhesion G protein-coupled receptor F5	cell surface receptor signaling pathway [GO:0007166]	integral component of membrane [GO:0016021]; plasma membrane [GO:0005886]	G protein-coupled receptor activity [GO:0004930]	integral component of membrane [GO:0016021]; plasma membrane [GO:0005886]; G protein-coupled receptor activity [GO:0004930]; cell surface receptor signaling pathway [GO:0007166]	GO:0004930; GO:0005886; GO:0007166; GO:0016021	9986
A0A5F9C2X4	Collagen alpha-1(XII) chain		collagen trimer [GO:0005581]; extracellular region [GO:0005576]		collagen trimer [GO:0005581]; extracellular region [GO:0005576]	GO:0005576; GO:0005581	9986
A0A5F9C369	Ig-like domain-containing protein						9986
A0A5F9C3B5	Heterogeneous nuclear ribonucleoprotein K	regulation of transcription by RNA polymerase II [GO:0006357]; RNA processing [GO:0006396]	cytoplasm [GO:0005737]; nucleoplasm [GO:0005654]; podosome [GO:0002102]; spliceosomal complex [GO:0005681]	DNA binding [GO:0003677]; RNA binding [GO:0003723]	cytoplasm [GO:0005737]; nucleoplasm [GO:0005654]; podosome [GO:0002102]; spliceosomal complex [GO:0005681]; DNA binding [GO:0003677]; RNA binding [GO:0003723]; regulation of transcription by RNA polymerase II [GO:0006357]; RNA processing [GO:0006396]	GO:0002102; GO:0003677; GO:0003723; GO:0005654; GO:0005681; GO:0005737; GO:0006357; GO:0006396	9986
A0A5F9C3B7	Metavinculin (Vinculin)	cell adhesion [GO:0007155]	actin cytoskeleton [GO:0015629]; adherens junction [GO:0005912]; cytoplasm [GO:0005737]; sarcolemma [GO:0042383]	actin filament binding [GO:0051015]; structural molecule activity [GO:0005198]	actin cytoskeleton [GO:0015629]; adherens junction [GO:0005912]; cytoplasm [GO:0005737]; sarcolemma [GO:0042383]; actin filament binding [GO:0051015]; structural molecule activity [GO:0005198]; cell adhesion [GO:0007155]	GO:0005198; GO:0005737; GO:0005912; GO:0007155; GO:0015629; GO:0042383; GO:0051015	9986
A0A5F9C3C4	Integrin beta	cell-matrix adhesion [GO:0007160]; integrin-mediated signaling pathway [GO:0007229]	cell surface [GO:0009986]; focal adhesion [GO:0005925]; integrin complex [GO:0008305]; lamellipodium [GO:0030027]; melanosome [GO:0042470]; recycling endosome [GO:0055037]; ruffle membrane [GO:0032587]	signaling receptor activity [GO:0038023]	cell surface [GO:0009986]; focal adhesion [GO:0005925]; integrin complex [GO:0008305]; lamellipodium [GO:0030027]; melanosome [GO:0042470]; recycling endosome [GO:0055037]; ruffle membrane [GO:0032587]; signaling receptor activity [GO:0038023]; cell-matrix adhesion [GO:0007160]; integrin-mediated signaling pathway [GO:0007229]	GO:0005925; GO:0007160; GO:0007229; GO:0008305; GO:0009986; GO:0030027; GO:0032587; GO:0038023; GO:0042470; GO:0055037	9986
A0A5F9C3W8	CCT-beta (T-complex protein 1 subunit beta)	protein folding [GO:0006457]	chaperonin-containing T-complex [GO:0005832]	ATPase activity [GO:0016887]; ATP binding [GO:0005524]; unfolded protein binding [GO:0051082]	chaperonin-containing T-complex [GO:0005832]; ATP binding [GO:0005524]; ATPase activity [GO:0016887]; unfolded protein binding [GO:0051082]; protein folding [GO:0006457]	GO:0005524; GO:0005832; GO:0006457; GO:0016887; GO:0051082	9986
A0A5F9C497	Complement C3d receptor 2		integral component of membrane [GO:0016021]		integral component of membrane [GO:0016021]	GO:0016021	9986
A0A5F9C4B0	Uncharacterized protein	immune response [GO:0006955]	extracellular region [GO:0005576]	polysaccharide binding [GO:0030247]; scavenger receptor activity [GO:0005044]	extracellular region [GO:0005576]; polysaccharide binding [GO:0030247]; scavenger receptor activity [GO:0005044]; immune response [GO:0006955]	GO:0005044; GO:0005576; GO:0006955; GO:0030247	9986
A0A5F9C4B7	Tyrosine 3-monooxygenase/tryptophan 5-monooxygenase activation protein zeta		cytoplasm [GO:0005737]		cytoplasm [GO:0005737]	GO:0005737	9986
A0A5F9C4D1	Multimerin 1	blood coagulation [GO:0007596]		calcium ion binding [GO:0005509]	calcium ion binding [GO:0005509]; blood coagulation [GO:0007596]	GO:0005509; GO:0007596	9986
A0A5F9C4R6	PKD domain-containing protein		integral component of membrane [GO:0016021]		integral component of membrane [GO:0016021]	GO:0016021	9986
A0A5F9C4V2	Cathepsin B (EC 3.4.22.1) (Cathepsin B heavy chain) (Cathepsin B light chain)	regulation of catalytic activity [GO:0050790]	apical plasma membrane [GO:0016324]; lysosome [GO:0005764]	cysteine-type endopeptidase activity [GO:0004197]	apical plasma membrane [GO:0016324]; lysosome [GO:0005764]; cysteine-type endopeptidase activity [GO:0004197]; regulation of catalytic activity [GO:0050790]	GO:0004197; GO:0005764; GO:0016324; GO:0050790	9986
A0A5F9C4W7	SERPIN domain-containing protein		extracellular space [GO:0005615]	collagen binding [GO:0005518]; serine-type endopeptidase inhibitor activity [GO:0004867]	extracellular space [GO:0005615]; collagen binding [GO:0005518]; serine-type endopeptidase inhibitor activity [GO:0004867]	GO:0004867; GO:0005518; GO:0005615	9986
A0A5F9C5N8	Ig-like domain-containing protein						9986
A0A5F9C5Y6	Parvin alpha	actin cytoskeleton reorganization [GO:0031532]; cell adhesion [GO:0007155]	cytoplasm [GO:0005737]; cytoskeleton [GO:0005856]; plasma membrane [GO:0005886]	actin binding [GO:0003779]	cytoplasm [GO:0005737]; cytoskeleton [GO:0005856]; plasma membrane [GO:0005886]; actin binding [GO:0003779]; actin cytoskeleton reorganization [GO:0031532]; cell adhesion [GO:0007155]	GO:0003779; GO:0005737; GO:0005856; GO:0005886; GO:0007155; GO:0031532	9986
A0A5F9C6C9	Adipocyte plasma membrane-associated protein	biosynthetic process [GO:0009058]	integral component of membrane [GO:0016021]	strictosidine synthase activity [GO:0016844]	integral component of membrane [GO:0016021]; strictosidine synthase activity [GO:0016844]; biosynthetic process [GO:0009058]	GO:0009058; GO:0016021; GO:0016844	9986
A0A5F9C6E6	Interleukin 1 receptor accessory protein		integral component of membrane [GO:0016021]	interleukin-1 receptor activity [GO:0004908]	integral component of membrane [GO:0016021]; interleukin-1 receptor activity [GO:0004908]	GO:0004908; GO:0016021	9986
A0A5F9C6T8	Heterogeneous nuclear ribonucleoproteins A2/B1	mRNA export from nucleus [GO:0006406]; mRNA processing [GO:0006397]	extracellular region [GO:0005576]; spliceosomal complex [GO:0005681]	RNA binding [GO:0003723]	extracellular region [GO:0005576]; spliceosomal complex [GO:0005681]; RNA binding [GO:0003723]; mRNA export from nucleus [GO:0006406]; mRNA processing [GO:0006397]	GO:0003723; GO:0005576; GO:0005681; GO:0006397; GO:0006406	9986
A0A5F9C6Y6	Cysteinylglycine-S-conjugate dipeptidase (EC 3.4.13.23) (Cytosol aminopeptidase) (Leucine aminopeptidase 3) (Leucyl aminopeptidase) (Proline aminopeptidase) (Prolyl aminopeptidase)		cytoplasm [GO:0005737]	carboxypeptidase activity [GO:0004180]; manganese ion binding [GO:0030145]; metalloaminopeptidase activity [GO:0070006]	cytoplasm [GO:0005737]; carboxypeptidase activity [GO:0004180]; manganese ion binding [GO:0030145]; metalloaminopeptidase activity [GO:0070006]	GO:0004180; GO:0005737; GO:0030145; GO:0070006	9986
A0A5F9C794	Pleckstrin	intracellular signal transduction [GO:0035556]			intracellular signal transduction [GO:0035556]	GO:0035556	9986
A0A5F9C7K2	Ring finger protein 8						9986
A0A5F9C870	Uncharacterized protein	nucleosome assembly [GO:0006334]	nucleus [GO:0005634]		nucleus [GO:0005634]; nucleosome assembly [GO:0006334]	GO:0005634; GO:0006334	9986
A0A5F9C8D3	Cofilin, non-muscle isoform (Cofilin-1)	actin filament depolymerization [GO:0030042]	actin cytoskeleton [GO:0015629]; lamellipodium membrane [GO:0031258]; nucleus [GO:0005634]; ruffle membrane [GO:0032587]	actin binding [GO:0003779]	actin cytoskeleton [GO:0015629]; lamellipodium membrane [GO:0031258]; nucleus [GO:0005634]; ruffle membrane [GO:0032587]; actin binding [GO:0003779]; actin filament depolymerization [GO:0030042]	GO:0003779; GO:0005634; GO:0015629; GO:0030042; GO:0031258; GO:0032587	9986
A0A5F9C8F6	Tenascin C	cell adhesion [GO:0007155]; regulation of cell population proliferation [GO:0042127]			cell adhesion [GO:0007155]; regulation of cell population proliferation [GO:0042127]	GO:0007155; GO:0042127	9986
A0A5F9C9J7	Dipeptidase (EC 3.4.13.19)		anchored component of membrane [GO:0031225]; integral component of membrane [GO:0016021]	metal ion binding [GO:0046872]; metallodipeptidase activity [GO:0070573]	anchored component of membrane [GO:0031225]; integral component of membrane [GO:0016021]; metal ion binding [GO:0046872]; metallodipeptidase activity [GO:0070573]	GO:0016021; GO:0031225; GO:0046872; GO:0070573	9986
A0A5F9C9Q2	Collagen type III alpha 1 chain			extracellular matrix structural constituent [GO:0005201]; metal ion binding [GO:0046872]	extracellular matrix structural constituent [GO:0005201]; metal ion binding [GO:0046872]	GO:0005201; GO:0046872	9986
A0A5F9CAG9	Uncharacterized protein	nitrogen compound metabolic process [GO:0006807]		hydrolase activity, acting on carbon-nitrogen (but not peptide) bonds, in linear amides [GO:0016811]	hydrolase activity, acting on carbon-nitrogen (but not peptide) bonds, in linear amides [GO:0016811]; nitrogen compound metabolic process [GO:0006807]	GO:0006807; GO:0016811	9986
A0A5F9CAK6	Alpha-mannosidase (EC 3.2.1.-)	mannose metabolic process [GO:0006013]		alpha-mannosidase activity [GO:0004559]; carbohydrate binding [GO:0030246]; metal ion binding [GO:0046872]	alpha-mannosidase activity [GO:0004559]; carbohydrate binding [GO:0030246]; metal ion binding [GO:0046872]; mannose metabolic process [GO:0006013]	GO:0004559; GO:0006013; GO:0030246; GO:0046872	9986
A0A5F9CAP0	Uncharacterized protein		membrane [GO:0016020]	scavenger receptor activity [GO:0005044]; serine-type endopeptidase activity [GO:0004252]	membrane [GO:0016020]; scavenger receptor activity [GO:0005044]; serine-type endopeptidase activity [GO:0004252]	GO:0004252; GO:0005044; GO:0016020	9986
A0A5F9CAV4	Synaptonemal complex protein 1	synaptonemal complex assembly [GO:0007130]	synaptonemal complex [GO:0000795]		synaptonemal complex [GO:0000795]; synaptonemal complex assembly [GO:0007130]	GO:0000795; GO:0007130	9986
A0A5F9CB17	Glutathione peroxidase	response to oxidative stress [GO:0006979]		glutathione peroxidase activity [GO:0004602]	glutathione peroxidase activity [GO:0004602]; response to oxidative stress [GO:0006979]	GO:0004602; GO:0006979	9986
A0A5F9CB63	Fructose-bisphosphate aldolase (EC 4.1.2.13)	glycolytic process [GO:0006096]		fructose-bisphosphate aldolase activity [GO:0004332]	fructose-bisphosphate aldolase activity [GO:0004332]; glycolytic process [GO:0006096]	GO:0004332; GO:0006096	9986
A0A5F9CBL0	Tubulin alpha chain	microtubule-based process [GO:0007017]	cytoplasm [GO:0005737]; microtubule [GO:0005874]	GTPase activity [GO:0003924]; GTP binding [GO:0005525]; structural constituent of cytoskeleton [GO:0005200]	cytoplasm [GO:0005737]; microtubule [GO:0005874]; GTP binding [GO:0005525]; GTPase activity [GO:0003924]; structural constituent of cytoskeleton [GO:0005200]; microtubule-based process [GO:0007017]	GO:0003924; GO:0005200; GO:0005525; GO:0005737; GO:0005874; GO:0007017	9986
A0A5F9CC42	Ig-like domain-containing protein						9986
A0A5F9CC50	CCT-epsilon (T-complex protein 1 subunit epsilon)	protein folding [GO:0006457]	cytoplasm [GO:0005737]	ATPase activity [GO:0016887]; ATP binding [GO:0005524]; unfolded protein binding [GO:0051082]	cytoplasm [GO:0005737]; ATP binding [GO:0005524]; ATPase activity [GO:0016887]; unfolded protein binding [GO:0051082]; protein folding [GO:0006457]	GO:0005524; GO:0005737; GO:0006457; GO:0016887; GO:0051082	9986
A0A5F9CCZ8	Protein-tyrosine-phosphatase (EC 3.1.3.48)		integral component of membrane [GO:0016021]	protein tyrosine phosphatase activity [GO:0004725]	integral component of membrane [GO:0016021]; protein tyrosine phosphatase activity [GO:0004725]	GO:0004725; GO:0016021	9986
A0A5F9CD26	Haptoglobin	acute-phase response [GO:0006953]; defense response to bacterium [GO:0042742]	extracellular region [GO:0005576]	antioxidant activity [GO:0016209]; hemoglobin binding [GO:0030492]; serine-type endopeptidase activity [GO:0004252]	extracellular region [GO:0005576]; antioxidant activity [GO:0016209]; hemoglobin binding [GO:0030492]; serine-type endopeptidase activity [GO:0004252]; acute-phase response [GO:0006953]; defense response to bacterium [GO:0042742]	GO:0004252; GO:0005576; GO:0006953; GO:0016209; GO:0030492; GO:0042742	9986
A0A5F9CF34	Vascular endothelial growth factor receptor 3 (EC 2.7.10.1)	angiogenesis [GO:0001525]; vascular endothelial growth factor receptor signaling pathway [GO:0048010]	integral component of plasma membrane [GO:0005887]; nucleus [GO:0005634]	ATP binding [GO:0005524]; vascular endothelial growth factor-activated receptor activity [GO:0005021]	integral component of plasma membrane [GO:0005887]; nucleus [GO:0005634]; ATP binding [GO:0005524]; vascular endothelial growth factor-activated receptor activity [GO:0005021]; angiogenesis [GO:0001525]; vascular endothelial growth factor receptor signaling pathway [GO:0048010]	GO:0001525; GO:0005021; GO:0005524; GO:0005634; GO:0005887; GO:0048010	9986
A0A5F9CFB3	Uncharacterized protein						9986
A0A5F9CFG0	Fibroblast growth factor receptor 1						9986
A0A5F9CFP1	Alpha-1B-glycoprotein						9986
A0A5F9CFS6	Semaphorin 4B	cell differentiation [GO:0030154]; nervous system development [GO:0007399]	integral component of membrane [GO:0016021]	semaphorin receptor binding [GO:0030215]	integral component of membrane [GO:0016021]; semaphorin receptor binding [GO:0030215]; cell differentiation [GO:0030154]; nervous system development [GO:0007399]	GO:0007399; GO:0016021; GO:0030154; GO:0030215	9986
A0A5F9CGS8	Alpha-2-glycoprotein 1, zinc-binding		integral component of membrane [GO:0016021]		integral component of membrane [GO:0016021]	GO:0016021	9986
A0A5F9CGT7	Heat shock protein HSP 90-beta	protein folding [GO:0006457]	melanosome [GO:0042470]	ATPase activity [GO:0016887]; ATP binding [GO:0005524]; unfolded protein binding [GO:0051082]	melanosome [GO:0042470]; ATP binding [GO:0005524]; ATPase activity [GO:0016887]; unfolded protein binding [GO:0051082]; protein folding [GO:0006457]	GO:0005524; GO:0006457; GO:0016887; GO:0042470; GO:0051082	9986
A0A5F9CHF0	Kininogen 1			cysteine-type endopeptidase inhibitor activity [GO:0004869]	cysteine-type endopeptidase inhibitor activity [GO:0004869]	GO:0004869	9986
A0A5F9CHJ1	Notch receptor 2	cell differentiation [GO:0030154]; multicellular organism development [GO:0007275]; Notch signaling pathway [GO:0007219]; regulation of developmental process [GO:0050793]; regulation of transcription, DNA-templated [GO:0006355]	integral component of membrane [GO:0016021]; nucleus [GO:0005634]; plasma membrane [GO:0005886]	calcium ion binding [GO:0005509]; signaling receptor activity [GO:0038023]	integral component of membrane [GO:0016021]; nucleus [GO:0005634]; plasma membrane [GO:0005886]; calcium ion binding [GO:0005509]; signaling receptor activity [GO:0038023]; cell differentiation [GO:0030154]; multicellular organism development [GO:0007275]; Notch signaling pathway [GO:0007219]; regulation of developmental process [GO:0050793]; regulation of transcription, DNA-templated [GO:0006355]	GO:0005509; GO:0005634; GO:0005886; GO:0006355; GO:0007219; GO:0007275; GO:0016021; GO:0030154; GO:0038023; GO:0050793	9986
A0A5F9CHL3	Cullin associated and neddylation dissociated 1	SCF complex assembly [GO:0010265]			SCF complex assembly [GO:0010265]	GO:0010265	9986
A0A5F9CIB4	Uromodulin (Uromodulin, secreted form)		anchored component of membrane [GO:0031225]; apical plasma membrane [GO:0016324]; basolateral plasma membrane [GO:0016323]; ciliary membrane [GO:0060170]; extracellular region [GO:0005576]	calcium ion binding [GO:0005509]	anchored component of membrane [GO:0031225]; apical plasma membrane [GO:0016324]; basolateral plasma membrane [GO:0016323]; ciliary membrane [GO:0060170]; extracellular region [GO:0005576]; calcium ion binding [GO:0005509]	GO:0005509; GO:0005576; GO:0016323; GO:0016324; GO:0031225; GO:0060170	9986
A0A5F9CIV0	Vasorin		integral component of membrane [GO:0016021]		integral component of membrane [GO:0016021]	GO:0016021	9986
A0A5F9CIV3	Uncharacterized protein						9986
A0A5F9CIV7	Multimerin 2						9986
A0A5F9CJ08	Glutathione S-transferase (EC 2.5.1.18)	glutathione metabolic process [GO:0006749]		glutathione transferase activity [GO:0004364]	glutathione transferase activity [GO:0004364]; glutathione metabolic process [GO:0006749]	GO:0004364; GO:0006749	9986
A0A5F9CJA1	Complement component 4 binding protein alpha						9986
A0A5F9CJQ2	Caspase recruitment domain family member 6	complement activation, classical pathway [GO:0006958]; cytolysis [GO:0019835]; innate immune response [GO:0045087]	extracellular region [GO:0005576]; membrane attack complex [GO:0005579]		extracellular region [GO:0005576]; membrane attack complex [GO:0005579]; complement activation, classical pathway [GO:0006958]; cytolysis [GO:0019835]; innate immune response [GO:0045087]	GO:0005576; GO:0005579; GO:0006958; GO:0019835; GO:0045087	9986
A0A5F9CJW0	Fibronectin	acute-phase response [GO:0006953]; cell adhesion [GO:0007155]; regulation of cell shape [GO:0008360]	extracellular region [GO:0005576]	heparin binding [GO:0008201]	extracellular region [GO:0005576]; heparin binding [GO:0008201]; acute-phase response [GO:0006953]; cell adhesion [GO:0007155]; regulation of cell shape [GO:0008360]	GO:0005576; GO:0006953; GO:0007155; GO:0008201; GO:0008360	9986
A0A5F9CKC8	Fibronectin	acute-phase response [GO:0006953]; cell adhesion [GO:0007155]; regulation of cell shape [GO:0008360]	extracellular region [GO:0005576]	heparin binding [GO:0008201]	extracellular region [GO:0005576]; heparin binding [GO:0008201]; acute-phase response [GO:0006953]; cell adhesion [GO:0007155]; regulation of cell shape [GO:0008360]	GO:0005576; GO:0006953; GO:0007155; GO:0008201; GO:0008360	9986
A0A5F9CKE6	FA complementation group M	DNA repair [GO:0006281]		3'-5' DNA helicase activity [GO:0043138]; ATP binding [GO:0005524]; DNA binding [GO:0003677]; nuclease activity [GO:0004518]	3'-5' DNA helicase activity [GO:0043138]; ATP binding [GO:0005524]; DNA binding [GO:0003677]; nuclease activity [GO:0004518]; DNA repair [GO:0006281]	GO:0003677; GO:0004518; GO:0005524; GO:0006281; GO:0043138	9986
A0A5F9CKX4	SH3 and multiple ankyrin repeat domains 2		cytoplasm [GO:0005737]; postsynaptic density [GO:0014069]		cytoplasm [GO:0005737]; postsynaptic density [GO:0014069]	GO:0005737; GO:0014069	9986
A0A5F9CL61	Peptidase S1 domain-containing protein			serine-type endopeptidase activity [GO:0004252]	serine-type endopeptidase activity [GO:0004252]	GO:0004252	9986
A0A5F9CLB6	Inter-alpha-trypsin inhibitor heavy chain 2	hyaluronan metabolic process [GO:0030212]	extracellular region [GO:0005576]	serine-type endopeptidase inhibitor activity [GO:0004867]	extracellular region [GO:0005576]; serine-type endopeptidase inhibitor activity [GO:0004867]; hyaluronan metabolic process [GO:0030212]	GO:0004867; GO:0005576; GO:0030212	9986
A0A5F9CLN4	Metalloproteinase inhibitor 1 (Tissue inhibitor of metalloproteinases 1)		extracellular region [GO:0005576]	growth factor activity [GO:0008083]; metalloendopeptidase inhibitor activity [GO:0008191]	extracellular region [GO:0005576]; growth factor activity [GO:0008083]; metalloendopeptidase inhibitor activity [GO:0008191]	GO:0005576; GO:0008083; GO:0008191	9986
A0A5F9CM20	Talin 1	cell adhesion [GO:0007155]	cytoplasm [GO:0005737]; cytoskeleton [GO:0005856]; focal adhesion [GO:0005925]; ruffle [GO:0001726]	actin filament binding [GO:0051015]; structural constituent of cytoskeleton [GO:0005200]	cytoplasm [GO:0005737]; cytoskeleton [GO:0005856]; focal adhesion [GO:0005925]; ruffle [GO:0001726]; actin filament binding [GO:0051015]; structural constituent of cytoskeleton [GO:0005200]; cell adhesion [GO:0007155]	GO:0001726; GO:0005200; GO:0005737; GO:0005856; GO:0005925; GO:0007155; GO:0051015	9986
A0A5F9CN85	Tyrosine 3-monooxygenase/tryptophan 5-monooxygenase activation protein beta		cytoplasm [GO:0005737]; integral component of membrane [GO:0016021]		cytoplasm [GO:0005737]; integral component of membrane [GO:0016021]	GO:0005737; GO:0016021	9986
A0A5F9CNU0	Hypoxia up-regulated 1			ATPase activity [GO:0016887]; ATP binding [GO:0005524]	ATP binding [GO:0005524]; ATPase activity [GO:0016887]	GO:0005524; GO:0016887	9986
A0A5F9CNX4	Alpha-2-macroglobulin		extracellular space [GO:0005615]	serine-type endopeptidase inhibitor activity [GO:0004867]	extracellular space [GO:0005615]; serine-type endopeptidase inhibitor activity [GO:0004867]	GO:0004867; GO:0005615	9986
A0A5F9CP38	Amine oxidase (EC 1.4.3.-)	amine metabolic process [GO:0009308]		copper ion binding [GO:0005507]; primary amine oxidase activity [GO:0008131]; quinone binding [GO:0048038]	copper ion binding [GO:0005507]; primary amine oxidase activity [GO:0008131]; quinone binding [GO:0048038]; amine metabolic process [GO:0009308]	GO:0005507; GO:0008131; GO:0009308; GO:0048038	9986
A0A5F9CPA8	Platelet-derived growth factor receptor beta (PDGF-R-beta) (PDGFR-beta) (EC 2.7.10.1) (Beta platelet-derived growth factor receptor) (Beta-type platelet-derived growth factor receptor)	chemotaxis [GO:0006935]; multicellular organism development [GO:0007275]	cytoplasmic vesicle [GO:0031410]; integral component of membrane [GO:0016021]; lysosomal lumen [GO:0043202]; plasma membrane [GO:0005886]	ATP binding [GO:0005524]; platelet-derived growth factor beta-receptor activity [GO:0005019]	cytoplasmic vesicle [GO:0031410]; integral component of membrane [GO:0016021]; lysosomal lumen [GO:0043202]; plasma membrane [GO:0005886]; ATP binding [GO:0005524]; platelet-derived growth factor beta-receptor activity [GO:0005019]; chemotaxis [GO:0006935]; multicellular organism development [GO:0007275]	GO:0005019; GO:0005524; GO:0005886; GO:0006935; GO:0007275; GO:0016021; GO:0031410; GO:0043202	9986
A0A5F9CPH0	Protein-L-isoaspartate (D-aspartate) O-methyltransferase			protein-L-isoaspartate (D-aspartate) O-methyltransferase activity [GO:0004719]	protein-L-isoaspartate (D-aspartate) O-methyltransferase activity [GO:0004719]	GO:0004719	9986
A0A5F9CPN6	Paraoxonase (EC 3.1.1.2)		extracellular region [GO:0005576]	acyl-L-homoserine-lactone lactonohydrolase activity [GO:0102007]; arylesterase activity [GO:0004064]	extracellular region [GO:0005576]; acyl-L-homoserine-lactone lactonohydrolase activity [GO:0102007]; arylesterase activity [GO:0004064]	GO:0004064; GO:0005576; GO:0102007	9986
A0A5F9CPW4	Fibronectin	acute-phase response [GO:0006953]; cell adhesion [GO:0007155]; regulation of cell shape [GO:0008360]	extracellular region [GO:0005576]	heparin binding [GO:0008201]	extracellular region [GO:0005576]; heparin binding [GO:0008201]; acute-phase response [GO:0006953]; cell adhesion [GO:0007155]; regulation of cell shape [GO:0008360]	GO:0005576; GO:0006953; GO:0007155; GO:0008201; GO:0008360	9986
A0A5F9CPX7	T-complex protein 1 subunit eta (TCP-1-eta) (CCT-eta)	protein folding [GO:0006457]	cytoplasm [GO:0005737]	ATPase activity [GO:0016887]; ATP binding [GO:0005524]; unfolded protein binding [GO:0051082]	cytoplasm [GO:0005737]; ATP binding [GO:0005524]; ATPase activity [GO:0016887]; unfolded protein binding [GO:0051082]; protein folding [GO:0006457]	GO:0005524; GO:0005737; GO:0006457; GO:0016887; GO:0051082	9986
A0A5F9CQ93	Uncharacterized protein		myosin complex [GO:0016459]	actin filament binding [GO:0051015]; ATP binding [GO:0005524]; motor activity [GO:0003774]	myosin complex [GO:0016459]; actin filament binding [GO:0051015]; ATP binding [GO:0005524]; motor activity [GO:0003774]	GO:0003774; GO:0005524; GO:0016459; GO:0051015	9986
A0A5F9CQC0	Alpha-2-macroglobulin		extracellular space [GO:0005615]	serine-type endopeptidase inhibitor activity [GO:0004867]	extracellular space [GO:0005615]; serine-type endopeptidase inhibitor activity [GO:0004867]	GO:0004867; GO:0005615	9986
A0A5F9CQH6	Actin-depolymerizing factor (Destrin)	actin filament depolymerization [GO:0030042]; actin filament severing [GO:0051014]; positive regulation of actin filament depolymerization [GO:0030836]	actin cytoskeleton [GO:0015629]	actin binding [GO:0003779]	actin cytoskeleton [GO:0015629]; actin binding [GO:0003779]; actin filament depolymerization [GO:0030042]; actin filament severing [GO:0051014]; positive regulation of actin filament depolymerization [GO:0030836]	GO:0003779; GO:0015629; GO:0030042; GO:0030836; GO:0051014	9986
A0A5F9CQN2	Peptidase D			manganese ion binding [GO:0030145]; metalloaminopeptidase activity [GO:0070006]	manganese ion binding [GO:0030145]; metalloaminopeptidase activity [GO:0070006]	GO:0030145; GO:0070006	9986
A0A5F9CQY5	Dipeptidyl peptidase 4 (EC 3.4.14.5) (Dipeptidyl peptidase 4 membrane form) (Dipeptidyl peptidase 4 soluble form) (Dipeptidyl peptidase IV) (Dipeptidyl peptidase IV membrane form) (Dipeptidyl peptidase IV soluble form) (T-cell activation antigen CD26)	cell adhesion [GO:0007155]	apical plasma membrane [GO:0016324]; cell junction [GO:0030054]; lamellipodium membrane [GO:0031258]; membrane raft [GO:0045121]	dipeptidyl-peptidase activity [GO:0008239]; serine-type endopeptidase activity [GO:0004252]	apical plasma membrane [GO:0016324]; cell junction [GO:0030054]; lamellipodium membrane [GO:0031258]; membrane raft [GO:0045121]; dipeptidyl-peptidase activity [GO:0008239]; serine-type endopeptidase activity [GO:0004252]; cell adhesion [GO:0007155]	GO:0004252; GO:0007155; GO:0008239; GO:0016324; GO:0030054; GO:0031258; GO:0045121	9986
A0A5F9CR43	Uncharacterized protein	blood coagulation [GO:0007596]	extracellular region [GO:0005576]	serine-type endopeptidase activity [GO:0004252]	extracellular region [GO:0005576]; serine-type endopeptidase activity [GO:0004252]; blood coagulation [GO:0007596]	GO:0004252; GO:0005576; GO:0007596	9986
A0A5F9CR75	Versican	cell adhesion [GO:0007155]	extracellular region [GO:0005576]	calcium ion binding [GO:0005509]; carbohydrate binding [GO:0030246]; hyaluronic acid binding [GO:0005540]	extracellular region [GO:0005576]; calcium ion binding [GO:0005509]; carbohydrate binding [GO:0030246]; hyaluronic acid binding [GO:0005540]; cell adhesion [GO:0007155]	GO:0005509; GO:0005540; GO:0005576; GO:0007155; GO:0030246	9986
A0A5F9CRI2	PKS_ER domain-containing protein		cytoplasm [GO:0005737]	oxidoreductase activity [GO:0016491]; zinc ion binding [GO:0008270]	cytoplasm [GO:0005737]; oxidoreductase activity [GO:0016491]; zinc ion binding [GO:0008270]	GO:0005737; GO:0008270; GO:0016491	9986
A0A5F9CSQ9	Uncharacterized protein						9986
A0A5F9CT93	Uncharacterized protein		extracellular space [GO:0005615]	serine-type endopeptidase inhibitor activity [GO:0004867]	extracellular space [GO:0005615]; serine-type endopeptidase inhibitor activity [GO:0004867]	GO:0004867; GO:0005615	9986
A0A5F9CTN2	Transforming growth factor-beta-induced protein ig-h3	cell adhesion [GO:0007155]; cell population proliferation [GO:0008283]		collagen binding [GO:0005518]; extracellular matrix binding [GO:0050840]; integrin binding [GO:0005178]	collagen binding [GO:0005518]; extracellular matrix binding [GO:0050840]; integrin binding [GO:0005178]; cell adhesion [GO:0007155]; cell population proliferation [GO:0008283]	GO:0005178; GO:0005518; GO:0007155; GO:0008283; GO:0050840	9986
A0A5F9CTS6	Uncharacterized protein	cell-matrix adhesion [GO:0007160]	integral component of membrane [GO:0016021]		integral component of membrane [GO:0016021]; cell-matrix adhesion [GO:0007160]	GO:0007160; GO:0016021	9986
A0A5F9CUA4	Protein kinase cAMP-dependent type II regulatory subunit alpha		plasma membrane [GO:0005886]	cAMP binding [GO:0030552]	plasma membrane [GO:0005886]; cAMP binding [GO:0030552]	GO:0005886; GO:0030552	9986
A0A5F9CUF0	Alpha-L-fucosidase (EC 3.2.1.51)	fucose metabolic process [GO:0006004]		alpha-L-fucosidase activity [GO:0004560]	alpha-L-fucosidase activity [GO:0004560]; fucose metabolic process [GO:0006004]	GO:0004560; GO:0006004	9986
A0A5F9CV98	UTP--glucose-1-phosphate uridylyltransferase (EC 2.7.7.9)	glycogen biosynthetic process [GO:0005978]; UDP-glucose metabolic process [GO:0006011]		UTP:glucose-1-phosphate uridylyltransferase activity [GO:0003983]	UTP:glucose-1-phosphate uridylyltransferase activity [GO:0003983]; glycogen biosynthetic process [GO:0005978]; UDP-glucose metabolic process [GO:0006011]	GO:0003983; GO:0005978; GO:0006011	9986
A0A5F9CW40	Ig-like domain-containing protein						9986
A0A5F9CWF8	Uncharacterized protein						9986
A0A5F9CWZ8	DEFENSIN domain-containing protein	defense response to bacterium [GO:0042742]	extracellular space [GO:0005615]		extracellular space [GO:0005615]; defense response to bacterium [GO:0042742]	GO:0005615; GO:0042742	9986
A0A5F9CXB0	Collagen alpha-1(I) chain			extracellular matrix structural constituent [GO:0005201]; metal ion binding [GO:0046872]	extracellular matrix structural constituent [GO:0005201]; metal ion binding [GO:0046872]	GO:0005201; GO:0046872	9986
A0A5F9CXT1	Contactin 1	neuron projection development [GO:0031175]	membrane [GO:0016020]		membrane [GO:0016020]; neuron projection development [GO:0031175]	GO:0016020; GO:0031175	9986
A0A5F9CXT8	Isocitrate dehydrogenase [NADP] (EC 1.1.1.42)	glyoxylate cycle [GO:0006097]; isocitrate metabolic process [GO:0006102]; tricarboxylic acid cycle [GO:0006099]		isocitrate dehydrogenase (NADP+) activity [GO:0004450]; magnesium ion binding [GO:0000287]; NAD binding [GO:0051287]	isocitrate dehydrogenase (NADP+) activity [GO:0004450]; magnesium ion binding [GO:0000287]; NAD binding [GO:0051287]; glyoxylate cycle [GO:0006097]; isocitrate metabolic process [GO:0006102]; tricarboxylic acid cycle [GO:0006099]	GO:0000287; GO:0004450; GO:0006097; GO:0006099; GO:0006102; GO:0051287	9986
A0A5F9CY73	Tubulin beta 2A class IIa	microtubule-based process [GO:0007017]	cytoplasm [GO:0005737]; microtubule [GO:0005874]	GTPase activity [GO:0003924]; GTP binding [GO:0005525]; structural constituent of cytoskeleton [GO:0005200]	cytoplasm [GO:0005737]; microtubule [GO:0005874]; GTP binding [GO:0005525]; GTPase activity [GO:0003924]; structural constituent of cytoskeleton [GO:0005200]; microtubule-based process [GO:0007017]	GO:0003924; GO:0005200; GO:0005525; GO:0005737; GO:0005874; GO:0007017	9986
A0A5F9CYP3	Complement C1r			serine-type endopeptidase activity [GO:0004252]	serine-type endopeptidase activity [GO:0004252]	GO:0004252	9986
A0A5F9CYY5	Coagulation factor V			copper ion binding [GO:0005507]	copper ion binding [GO:0005507]	GO:0005507	9986
A0A5F9CZI7	Heat shock protein family A (Hsp70) member 4			ATPase activity [GO:0016887]; ATP binding [GO:0005524]	ATP binding [GO:0005524]; ATPase activity [GO:0016887]	GO:0005524; GO:0016887	9986
A0A5F9D0T9	Thrombospondin 4	cell adhesion [GO:0007155]	extracellular region [GO:0005576]	calcium ion binding [GO:0005509]	extracellular region [GO:0005576]; calcium ion binding [GO:0005509]; cell adhesion [GO:0007155]	GO:0005509; GO:0005576; GO:0007155	9986
A0A5F9D150	Fibulin-5	elastic fiber assembly [GO:0048251]	extracellular space [GO:0005615]	calcium ion binding [GO:0005509]	extracellular space [GO:0005615]; calcium ion binding [GO:0005509]; elastic fiber assembly [GO:0048251]	GO:0005509; GO:0005615; GO:0048251	9986
A0A5F9D1G8	CN hydrolase domain-containing protein	nitrogen compound metabolic process [GO:0006807]		hydrolase activity, acting on carbon-nitrogen (but not peptide) bonds, in linear amides [GO:0016811]	hydrolase activity, acting on carbon-nitrogen (but not peptide) bonds, in linear amides [GO:0016811]; nitrogen compound metabolic process [GO:0006807]	GO:0006807; GO:0016811	9986
A0A5F9D1U1	Cathepsin S			cysteine-type peptidase activity [GO:0008234]	cysteine-type peptidase activity [GO:0008234]	GO:0008234	9986
A0A5F9D237	Vitamin K-dependent protein S	fibrinolysis [GO:0042730]	extracellular region [GO:0005576]	calcium ion binding [GO:0005509]	extracellular region [GO:0005576]; calcium ion binding [GO:0005509]; fibrinolysis [GO:0042730]	GO:0005509; GO:0005576; GO:0042730	9986
A0A5F9D2F3	Fibroblast activation protein alpha	cell adhesion [GO:0007155]	lamellipodium membrane [GO:0031258]	serine-type endopeptidase activity [GO:0004252]	lamellipodium membrane [GO:0031258]; serine-type endopeptidase activity [GO:0004252]; cell adhesion [GO:0007155]	GO:0004252; GO:0007155; GO:0031258	9986
A0A5F9D3G9	Uncharacterized protein	blood coagulation [GO:0007596]	extracellular region [GO:0005576]	calcium ion binding [GO:0005509]; serine-type endopeptidase activity [GO:0004252]	extracellular region [GO:0005576]; calcium ion binding [GO:0005509]; serine-type endopeptidase activity [GO:0004252]; blood coagulation [GO:0007596]	GO:0004252; GO:0005509; GO:0005576; GO:0007596	9986
A0A5F9D3P7	Fibrinogen beta chain (Fibrinopeptide B)	platelet activation [GO:0030168]; protein polymerization [GO:0051258]	fibrinogen complex [GO:0005577]	signaling receptor binding [GO:0005102]	fibrinogen complex [GO:0005577]; signaling receptor binding [GO:0005102]; platelet activation [GO:0030168]; protein polymerization [GO:0051258]	GO:0005102; GO:0005577; GO:0030168; GO:0051258	9986
A0A5F9D3T9	Coronin	actin cytoskeleton organization [GO:0030036]	actin cytoskeleton [GO:0015629]	actin filament binding [GO:0051015]	actin cytoskeleton [GO:0015629]; actin filament binding [GO:0051015]; actin cytoskeleton organization [GO:0030036]	GO:0015629; GO:0030036; GO:0051015	9986
A0A5F9D4S1	Actinin alpha 4			actin binding [GO:0003779]; calcium ion binding [GO:0005509]	actin binding [GO:0003779]; calcium ion binding [GO:0005509]	GO:0003779; GO:0005509	9986
A0A5F9D4S9	Plexin domain containing 2		integral component of membrane [GO:0016021]		integral component of membrane [GO:0016021]	GO:0016021	9986
A0A5F9D4Y6	Follistatin like 1		extracellular region [GO:0005576]		extracellular region [GO:0005576]	GO:0005576	9986
A0A5F9D525	RAP1B, member of RAS oncogene family	Rap protein signal transduction [GO:0032486]	membrane [GO:0016020]	GTPase activity [GO:0003924]; GTP binding [GO:0005525]	membrane [GO:0016020]; GTP binding [GO:0005525]; GTPase activity [GO:0003924]; Rap protein signal transduction [GO:0032486]	GO:0003924; GO:0005525; GO:0016020; GO:0032486	9986
A0A5F9D585	Mannan binding lectin serine peptidase 1			calcium ion binding [GO:0005509]; serine-type endopeptidase activity [GO:0004252]	calcium ion binding [GO:0005509]; serine-type endopeptidase activity [GO:0004252]	GO:0004252; GO:0005509	9986
A0A5F9D6D6	Collagen alpha-2(I) chain			extracellular matrix structural constituent [GO:0005201]	extracellular matrix structural constituent [GO:0005201]	GO:0005201	9986
A0A5F9D703	Tripeptidyl aminopeptidase (EC 3.4.14.9) (Tripeptidyl-peptidase 1) (Tripeptidyl-peptidase I)			metal ion binding [GO:0046872]; serine-type endopeptidase activity [GO:0004252]; tripeptidyl-peptidase activity [GO:0008240]	metal ion binding [GO:0046872]; serine-type endopeptidase activity [GO:0004252]; tripeptidyl-peptidase activity [GO:0008240]	GO:0004252; GO:0008240; GO:0046872	9986
A0A5F9D742	Insulin like growth factor 2 receptor	lysosomal transport [GO:0007041]	integral component of membrane [GO:0016021]	mannose binding [GO:0005537]; signaling receptor activity [GO:0038023]	integral component of membrane [GO:0016021]; mannose binding [GO:0005537]; signaling receptor activity [GO:0038023]; lysosomal transport [GO:0007041]	GO:0005537; GO:0007041; GO:0016021; GO:0038023	9986
A0A5F9D774	Myosin light chain 1/3, skeletal muscle isoform			calcium ion binding [GO:0005509]	calcium ion binding [GO:0005509]	GO:0005509	9986
A0A5F9D785	UTP--glucose-1-phosphate uridylyltransferase (EC 2.7.7.9)	glycogen biosynthetic process [GO:0005978]; UDP-glucose metabolic process [GO:0006011]		UTP:glucose-1-phosphate uridylyltransferase activity [GO:0003983]	UTP:glucose-1-phosphate uridylyltransferase activity [GO:0003983]; glycogen biosynthetic process [GO:0005978]; UDP-glucose metabolic process [GO:0006011]	GO:0003983; GO:0005978; GO:0006011	9986
A0A5F9D8K9	Heterogeneous nuclear ribonucleoprotein H1		nucleoplasm [GO:0005654]	RNA binding [GO:0003723]	nucleoplasm [GO:0005654]; RNA binding [GO:0003723]	GO:0003723; GO:0005654	9986
A0A5F9D990	Amine oxidase (EC 1.4.3.-)	amine metabolic process [GO:0009308]		copper ion binding [GO:0005507]; primary amine oxidase activity [GO:0008131]; quinone binding [GO:0048038]	copper ion binding [GO:0005507]; primary amine oxidase activity [GO:0008131]; quinone binding [GO:0048038]; amine metabolic process [GO:0009308]	GO:0005507; GO:0008131; GO:0009308; GO:0048038	9986
A0A5F9D9Q9	Uncharacterized protein		extracellular space [GO:0005615]		extracellular space [GO:0005615]	GO:0005615	9986
A0A5F9D9V0	Hepatic triacylglycerol lipase (EC 3.1.1.3) (EC 3.1.1.32) (EC 3.1.1.5) (Lipase member C) (Lysophospholipase) (Phospholipase A1)	lipid metabolic process [GO:0006629]	high-density lipoprotein particle [GO:0034364]	1-acyl-2-lysophosphatidylserine acylhydrolase activity [GO:0052740]; lysophospholipase activity [GO:0004622]; metal ion binding [GO:0046872]; phosphatidyl phospholipase B activity [GO:0102545]; phosphatidylserine 1-acylhydrolase activity [GO:0052739]; phospholipase A1 activity [GO:0008970]; triglyceride lipase activity [GO:0004806]	high-density lipoprotein particle [GO:0034364]; 1-acyl-2-lysophosphatidylserine acylhydrolase activity [GO:0052740]; lysophospholipase activity [GO:0004622]; metal ion binding [GO:0046872]; phosphatidyl phospholipase B activity [GO:0102545]; phosphatidylserine 1-acylhydrolase activity [GO:0052739]; phospholipase A1 activity [GO:0008970]; triglyceride lipase activity [GO:0004806]; lipid metabolic …	GO:0004622; GO:0004806; GO:0006629; GO:0008970; GO:0034364; GO:0046872; GO:0052739; GO:0052740; GO:0102545	9986
A0A5F9DA41	Insulin-like growth factor-binding protein 2	regulation of growth [GO:0040008]	extracellular region [GO:0005576]	insulin-like growth factor binding [GO:0005520]	extracellular region [GO:0005576]; insulin-like growth factor binding [GO:0005520]; regulation of growth [GO:0040008]	GO:0005520; GO:0005576; GO:0040008	9986
A0A5F9DAA7	Thioredoxin domain-containing protein			peroxidase activity [GO:0004601]; peroxiredoxin activity [GO:0051920]	peroxidase activity [GO:0004601]; peroxiredoxin activity [GO:0051920]	GO:0004601; GO:0051920	9986
A0A5F9DAC7	Ig-like domain-containing protein						9986
A0A5F9DAN3	Uncharacterized protein		extracellular region [GO:0005576]		extracellular region [GO:0005576]	GO:0005576	9986
A0A5F9DB63	Talin 1	cell adhesion [GO:0007155]	cytoplasm [GO:0005737]; cytoskeleton [GO:0005856]; focal adhesion [GO:0005925]; ruffle [GO:0001726]	actin filament binding [GO:0051015]; structural constituent of cytoskeleton [GO:0005200]	cytoplasm [GO:0005737]; cytoskeleton [GO:0005856]; focal adhesion [GO:0005925]; ruffle [GO:0001726]; actin filament binding [GO:0051015]; structural constituent of cytoskeleton [GO:0005200]; cell adhesion [GO:0007155]	GO:0001726; GO:0005200; GO:0005737; GO:0005856; GO:0005925; GO:0007155; GO:0051015	9986
A0A5F9DB70	Sulfhydryl oxidase (EC 1.8.3.2)			flavin-linked sulfhydryl oxidase activity [GO:0016971]	flavin-linked sulfhydryl oxidase activity [GO:0016971]	GO:0016971	9986
A0A5F9DBB4	Interleukin enhancer binding factor 2						9986
A0A5F9DBJ1	Actin-depolymerizing factor (Brevin) (Gelsolin)	actin filament severing [GO:0051014]; actin nucleation [GO:0045010]; barbed-end actin filament capping [GO:0051016]; cell projection organization [GO:0030030]		actin filament binding [GO:0051015]; calcium ion binding [GO:0005509]	actin filament binding [GO:0051015]; calcium ion binding [GO:0005509]; actin filament severing [GO:0051014]; actin nucleation [GO:0045010]; barbed-end actin filament capping [GO:0051016]; cell projection organization [GO:0030030]	GO:0005509; GO:0030030; GO:0045010; GO:0051014; GO:0051015; GO:0051016	9986
A0A5F9DC47	Small nuclear ribonucleoprotein E (snRNP-E) (Sm protein E)	spliceosomal snRNP assembly [GO:0000387]	cytosol [GO:0005829]; spliceosomal complex [GO:0005681]; U1 snRNP [GO:0005685]; U2 snRNP [GO:0005686]; U4/U6 x U5 tri-snRNP complex [GO:0046540]; U4 snRNP [GO:0005687]; U5 snRNP [GO:0005682]	RNA binding [GO:0003723]	cytosol [GO:0005829]; spliceosomal complex [GO:0005681]; U1 snRNP [GO:0005685]; U2 snRNP [GO:0005686]; U4 snRNP [GO:0005687]; U4/U6 x U5 tri-snRNP complex [GO:0046540]; U5 snRNP [GO:0005682]; RNA binding [GO:0003723]; spliceosomal snRNP assembly [GO:0000387]	GO:0000387; GO:0003723; GO:0005681; GO:0005682; GO:0005685; GO:0005686; GO:0005687; GO:0005829; GO:0046540	9986
A0A5F9DCT5	Uncharacterized protein	iron ion homeostasis [GO:0055072]	integral component of membrane [GO:0016021]	metal ion transmembrane transporter activity [GO:0046873]	integral component of membrane [GO:0016021]; metal ion transmembrane transporter activity [GO:0046873]; iron ion homeostasis [GO:0055072]	GO:0016021; GO:0046873; GO:0055072	9986
A0A5F9DDG6	Glutathione S-transferase (EC 2.5.1.18)	glutathione metabolic process [GO:0006749]		glutathione transferase activity [GO:0004364]	glutathione transferase activity [GO:0004364]; glutathione metabolic process [GO:0006749]	GO:0004364; GO:0006749	9986
A0A5F9DE89	Afamin		extracellular space [GO:0005615]	metal ion binding [GO:0046872]	extracellular space [GO:0005615]; metal ion binding [GO:0046872]	GO:0005615; GO:0046872	9986
A0A5F9DEB7	Collectin subfamily member 10		collagen trimer [GO:0005581]	carbohydrate binding [GO:0030246]	collagen trimer [GO:0005581]; carbohydrate binding [GO:0030246]	GO:0005581; GO:0030246	9986
A0A5F9DEL1	Ig-like domain-containing protein						9986
A0A5F9DEN1	Coronin	leukocyte chemotaxis [GO:0030595]; phagolysosome assembly [GO:0001845]	cell cortex [GO:0005938]; cytoskeleton [GO:0005856]; phagocytic vesicle membrane [GO:0030670]	actin filament binding [GO:0051015]	cell cortex [GO:0005938]; cytoskeleton [GO:0005856]; phagocytic vesicle membrane [GO:0030670]; actin filament binding [GO:0051015]; leukocyte chemotaxis [GO:0030595]; phagolysosome assembly [GO:0001845]	GO:0001845; GO:0005856; GO:0005938; GO:0030595; GO:0030670; GO:0051015	9986
A0A5F9DEN6	Uncharacterized protein	regulation of transcription, DNA-templated [GO:0006355]		metal ion binding [GO:0046872]	metal ion binding [GO:0046872]; regulation of transcription, DNA-templated [GO:0006355]	GO:0006355; GO:0046872	9986
A0A5F9DES8	Laminin subunit gamma 1						9986
A0A5F9DF66	Osteopontin	cell adhesion [GO:0007155]; ossification [GO:0001503]	extracellular region [GO:0005576]		extracellular region [GO:0005576]; cell adhesion [GO:0007155]; ossification [GO:0001503]	GO:0001503; GO:0005576; GO:0007155	9986
A0A5F9DF79	Uncharacterized protein						9986
A0A5F9DF82	Complement C1q B chain	complement activation, classical pathway [GO:0006958]	extracellular region [GO:0005576]		extracellular region [GO:0005576]; complement activation, classical pathway [GO:0006958]	GO:0005576; GO:0006958	9986
A0A5F9DFT4	NAD(P)(+)--arginine ADP-ribosyltransferase (EC 2.4.2.31) (Mono(ADP-ribosyl)transferase)	protein ADP-ribosylation [GO:0006471]		NAD+-protein-arginine ADP-ribosyltransferase activity [GO:0106274]; NADP+-protein-arginine ADP-ribosyltransferase activity [GO:0106275]	NAD+-protein-arginine ADP-ribosyltransferase activity [GO:0106274]; NADP+-protein-arginine ADP-ribosyltransferase activity [GO:0106275]; protein ADP-ribosylation [GO:0006471]	GO:0006471; GO:0106274; GO:0106275	9986
A0A5F9DFU6	Alpha-1,4 glucan phosphorylase (EC 2.4.1.1)	glycogen metabolic process [GO:0005977]		glycogen phosphorylase activity [GO:0008184]; linear malto-oligosaccharide phosphorylase activity [GO:0102250]; pyridoxal phosphate binding [GO:0030170]; SHG alpha-glucan phosphorylase activity [GO:0102499]	glycogen phosphorylase activity [GO:0008184]; linear malto-oligosaccharide phosphorylase activity [GO:0102250]; pyridoxal phosphate binding [GO:0030170]; SHG alpha-glucan phosphorylase activity [GO:0102499]; glycogen metabolic process [GO:0005977]	GO:0005977; GO:0008184; GO:0030170; GO:0102250; GO:0102499	9986
A0A5F9DG84	KH type-2 domain-containing protein		mitochondrial inner membrane [GO:0005743]; ribosome [GO:0005840]	RNA binding [GO:0003723]	mitochondrial inner membrane [GO:0005743]; ribosome [GO:0005840]; RNA binding [GO:0003723]	GO:0003723; GO:0005743; GO:0005840	9986
A0A5F9DGE4	Complement C1r	complement activation, classical pathway [GO:0006958]		calcium ion binding [GO:0005509]; serine-type endopeptidase activity [GO:0004252]	calcium ion binding [GO:0005509]; serine-type endopeptidase activity [GO:0004252]; complement activation, classical pathway [GO:0006958]	GO:0004252; GO:0005509; GO:0006958	9986
A0A5F9DHB6	Mannose receptor C-type 1	endocytosis [GO:0006897]	integral component of membrane [GO:0016021]	carbohydrate binding [GO:0030246]	integral component of membrane [GO:0016021]; carbohydrate binding [GO:0030246]; endocytosis [GO:0006897]	GO:0006897; GO:0016021; GO:0030246	9986
A0A5F9DHJ1	Myosin-4		myosin complex [GO:0016459]	actin filament binding [GO:0051015]; ATP binding [GO:0005524]; motor activity [GO:0003774]	myosin complex [GO:0016459]; actin filament binding [GO:0051015]; ATP binding [GO:0005524]; motor activity [GO:0003774]	GO:0003774; GO:0005524; GO:0016459; GO:0051015	9986
A0A5F9DHV4	Fibrinogen gamma chain	platelet activation [GO:0030168]; protein polymerization [GO:0051258]	fibrinogen complex [GO:0005577]	metal ion binding [GO:0046872]; signaling receptor binding [GO:0005102]	fibrinogen complex [GO:0005577]; metal ion binding [GO:0046872]; signaling receptor binding [GO:0005102]; platelet activation [GO:0030168]; protein polymerization [GO:0051258]	GO:0005102; GO:0005577; GO:0030168; GO:0046872; GO:0051258	9986
A0A5F9DI25	Uncharacterized protein	regulation of transcription, DNA-templated [GO:0006355]		metal ion binding [GO:0046872]	metal ion binding [GO:0046872]; regulation of transcription, DNA-templated [GO:0006355]	GO:0006355; GO:0046872	9986
A0A5F9DI70	Carboxylic ester hydrolase (EC 3.1.1.-)			hydrolase activity [GO:0016787]	hydrolase activity [GO:0016787]	GO:0016787	9986
A0A5F9DI97	Uncharacterized protein		extracellular space [GO:0005615]	serine-type endopeptidase inhibitor activity [GO:0004867]	extracellular space [GO:0005615]; serine-type endopeptidase inhibitor activity [GO:0004867]	GO:0004867; GO:0005615	9986
A0A5F9DIE2	Desmocollin 3	homophilic cell adhesion via plasma membrane adhesion molecules [GO:0007156]	integral component of membrane [GO:0016021]; plasma membrane [GO:0005886]	calcium ion binding [GO:0005509]	integral component of membrane [GO:0016021]; plasma membrane [GO:0005886]; calcium ion binding [GO:0005509]; homophilic cell adhesion via plasma membrane adhesion molecules [GO:0007156]	GO:0005509; GO:0005886; GO:0007156; GO:0016021	9986
A0A5F9DIH2	Paraoxonase (EC 3.1.1.2)		extracellular region [GO:0005576]	acyl-L-homoserine-lactone lactonohydrolase activity [GO:0102007]; arylesterase activity [GO:0004064]	extracellular region [GO:0005576]; acyl-L-homoserine-lactone lactonohydrolase activity [GO:0102007]; arylesterase activity [GO:0004064]	GO:0004064; GO:0005576; GO:0102007	9986
A0A5F9DJD7	Nucleosome assembly protein 1 like 1	nucleosome assembly [GO:0006334]	nucleus [GO:0005634]		nucleus [GO:0005634]; nucleosome assembly [GO:0006334]	GO:0005634; GO:0006334	9986
A0A5F9DJG6	Amine oxidase (EC 1.4.3.-)	amine metabolic process [GO:0009308]		copper ion binding [GO:0005507]; primary amine oxidase activity [GO:0008131]; quinone binding [GO:0048038]	copper ion binding [GO:0005507]; primary amine oxidase activity [GO:0008131]; quinone binding [GO:0048038]; amine metabolic process [GO:0009308]	GO:0005507; GO:0008131; GO:0009308; GO:0048038	9986
A0A5F9DKI8	Uncharacterized protein						9986
A0A5F9DKP6	Plexin D1		integral component of membrane [GO:0016021]; plasma membrane [GO:0005886]	semaphorin receptor activity [GO:0017154]	integral component of membrane [GO:0016021]; plasma membrane [GO:0005886]; semaphorin receptor activity [GO:0017154]	GO:0005886; GO:0016021; GO:0017154	9986
A0A5F9DKY6	Aminopeptidase (EC 3.4.11.-)	antigen processing and presentation of endogenous peptide antigen via MHC class I [GO:0019885]; regulation of blood pressure [GO:0008217]	endoplasmic reticulum membrane [GO:0005789]	metalloaminopeptidase activity [GO:0070006]; zinc ion binding [GO:0008270]	endoplasmic reticulum membrane [GO:0005789]; metalloaminopeptidase activity [GO:0070006]; zinc ion binding [GO:0008270]; antigen processing and presentation of endogenous peptide antigen via MHC class I [GO:0019885]; regulation of blood pressure [GO:0008217]	GO:0005789; GO:0008217; GO:0008270; GO:0019885; GO:0070006	9986
A0A5F9DLA7	Ubiquitin specific peptidase 34	protein deubiquitination [GO:0016579]; ubiquitin-dependent protein catabolic process [GO:0006511]		thiol-dependent deubiquitinase [GO:0004843]	thiol-dependent deubiquitinase [GO:0004843]; protein deubiquitination [GO:0016579]; ubiquitin-dependent protein catabolic process [GO:0006511]	GO:0004843; GO:0006511; GO:0016579	9986
A0A5F9DLR7	ABI family member 3 binding protein						9986
A0A5F9DMU6	Inter-alpha-trypsin inhibitor heavy chain H3	hyaluronan metabolic process [GO:0030212]	extracellular region [GO:0005576]	serine-type endopeptidase inhibitor activity [GO:0004867]	extracellular region [GO:0005576]; serine-type endopeptidase inhibitor activity [GO:0004867]; hyaluronan metabolic process [GO:0030212]	GO:0004867; GO:0005576; GO:0030212	9986
A0A5F9DNV8	Interleukin 6 signal transducer		integral component of membrane [GO:0016021]	cytokine receptor activity [GO:0004896]	integral component of membrane [GO:0016021]; cytokine receptor activity [GO:0004896]	GO:0004896; GO:0016021	9986
A0A5F9DP68	Proteasome 20S subunit alpha 6	proteolysis involved in cellular protein catabolic process [GO:0051603]	cytoplasm [GO:0005737]; nucleus [GO:0005634]; proteasome core complex, alpha-subunit complex [GO:0019773]		cytoplasm [GO:0005737]; nucleus [GO:0005634]; proteasome core complex, alpha-subunit complex [GO:0019773]; proteolysis involved in cellular protein catabolic process [GO:0051603]	GO:0005634; GO:0005737; GO:0019773; GO:0051603	9986
A0A5F9DPD3	Prolyl endopeptidase (EC 3.4.21.-)			serine-type endopeptidase activity [GO:0004252]	serine-type endopeptidase activity [GO:0004252]	GO:0004252	9986
A0A5F9DPL1	L-lactate dehydrogenase (EC 1.1.1.27)	carbohydrate metabolic process [GO:0005975]; carboxylic acid metabolic process [GO:0019752]	cytoplasm [GO:0005737]	L-lactate dehydrogenase activity [GO:0004459]	cytoplasm [GO:0005737]; L-lactate dehydrogenase activity [GO:0004459]; carbohydrate metabolic process [GO:0005975]; carboxylic acid metabolic process [GO:0019752]	GO:0004459; GO:0005737; GO:0005975; GO:0019752	9986
A0A5F9DQ60	Uncharacterized protein		integral component of membrane [GO:0016021]		integral component of membrane [GO:0016021]	GO:0016021	9986
A0A5F9DQB7	Peptidylglycine alpha-amidating monooxygenase	peptide metabolic process [GO:0006518]	integral component of membrane [GO:0016021]; transport vesicle membrane [GO:0030658]	copper ion binding [GO:0005507]; L-ascorbic acid binding [GO:0031418]; peptidylamidoglycolate lyase activity [GO:0004598]; peptidylglycine monooxygenase activity [GO:0004504]	integral component of membrane [GO:0016021]; transport vesicle membrane [GO:0030658]; copper ion binding [GO:0005507]; L-ascorbic acid binding [GO:0031418]; peptidylamidoglycolate lyase activity [GO:0004598]; peptidylglycine monooxygenase activity [GO:0004504]; peptide metabolic process [GO:0006518]	GO:0004504; GO:0004598; GO:0005507; GO:0006518; GO:0016021; GO:0030658; GO:0031418	9986
A0A5F9DQW2	Proteasome subunit beta	proteolysis involved in cellular protein catabolic process [GO:0051603]	cytoplasm [GO:0005737]; nucleus [GO:0005634]; proteasome core complex [GO:0005839]	threonine-type endopeptidase activity [GO:0004298]	cytoplasm [GO:0005737]; nucleus [GO:0005634]; proteasome core complex [GO:0005839]; threonine-type endopeptidase activity [GO:0004298]; proteolysis involved in cellular protein catabolic process [GO:0051603]	GO:0004298; GO:0005634; GO:0005737; GO:0005839; GO:0051603	9986
A0A5F9DR45	Complement component C6	complement activation, classical pathway [GO:0006958]; cytolysis [GO:0019835]; innate immune response [GO:0045087]	extracellular region [GO:0005576]; membrane attack complex [GO:0005579]		extracellular region [GO:0005576]; membrane attack complex [GO:0005579]; complement activation, classical pathway [GO:0006958]; cytolysis [GO:0019835]; innate immune response [GO:0045087]	GO:0005576; GO:0005579; GO:0006958; GO:0019835; GO:0045087	9986
A0A5F9DRM6	Ras suppressor protein 1						9986
A0A5F9DRU0	Actinin alpha 1			actin binding [GO:0003779]; calcium ion binding [GO:0005509]	actin binding [GO:0003779]; calcium ion binding [GO:0005509]	GO:0003779; GO:0005509	9986
A0A5F9DS50	Complement C1s	complement activation, classical pathway [GO:0006958]		serine-type endopeptidase activity [GO:0004252]	serine-type endopeptidase activity [GO:0004252]; complement activation, classical pathway [GO:0006958]	GO:0004252; GO:0006958	9986
A0A5F9DS95	Carboxylic ester hydrolase (EC 3.1.1.-)			hydrolase activity [GO:0016787]	hydrolase activity [GO:0016787]	GO:0016787	9986
A0A5F9DSL3	Glycoprotein nmb		integral component of membrane [GO:0016021]		integral component of membrane [GO:0016021]	GO:0016021	9986
A0A5F9DT19	Aggrecan core protein	cell adhesion [GO:0007155]	extracellular region [GO:0005576]	carbohydrate binding [GO:0030246]; hyaluronic acid binding [GO:0005540]	extracellular region [GO:0005576]; carbohydrate binding [GO:0030246]; hyaluronic acid binding [GO:0005540]; cell adhesion [GO:0007155]	GO:0005540; GO:0005576; GO:0007155; GO:0030246	9986
A0A5F9DTD6	Chromosome 1 open reading frame 43		cytoskeleton [GO:0005856]	actin binding [GO:0003779]	cytoskeleton [GO:0005856]; actin binding [GO:0003779]	GO:0003779; GO:0005856	9986
A0A5F9DTD7	L-lactate dehydrogenase (EC 1.1.1.27)	carbohydrate metabolic process [GO:0005975]; carboxylic acid metabolic process [GO:0019752]		L-lactate dehydrogenase activity [GO:0004459]	L-lactate dehydrogenase activity [GO:0004459]; carbohydrate metabolic process [GO:0005975]; carboxylic acid metabolic process [GO:0019752]	GO:0004459; GO:0005975; GO:0019752	9986
A0A5F9DTE8	4-hydroxyphenylpyruvate dioxygenase	aromatic amino acid family metabolic process [GO:0009072]		4-hydroxyphenylpyruvate dioxygenase activity [GO:0003868]; metal ion binding [GO:0046872]	4-hydroxyphenylpyruvate dioxygenase activity [GO:0003868]; metal ion binding [GO:0046872]; aromatic amino acid family metabolic process [GO:0009072]	GO:0003868; GO:0009072; GO:0046872	9986
A0A5F9DTK5	ACR domain-containing protein						9986
A0A5F9DU69	Anthrax toxin receptor		integral component of membrane [GO:0016021]	metal ion binding [GO:0046872]; signaling receptor activity [GO:0038023]	integral component of membrane [GO:0016021]; metal ion binding [GO:0046872]; signaling receptor activity [GO:0038023]	GO:0016021; GO:0038023; GO:0046872	9986
A0A5F9DUH1	Carbonate dehydratase I (EC 4.2.1.1) (Carbonic anhydrase 1) (Carbonic anhydrase I)	one-carbon metabolic process [GO:0006730]	cytoplasm [GO:0005737]	carbonate dehydratase activity [GO:0004089]; zinc ion binding [GO:0008270]	cytoplasm [GO:0005737]; carbonate dehydratase activity [GO:0004089]; zinc ion binding [GO:0008270]; one-carbon metabolic process [GO:0006730]	GO:0004089; GO:0005737; GO:0006730; GO:0008270	9986
A0A5F9DUT3	Uncharacterized protein			copper ion binding [GO:0005507]; oxidoreductase activity [GO:0016491]	copper ion binding [GO:0005507]; oxidoreductase activity [GO:0016491]	GO:0005507; GO:0016491	9986
A0A5F9DVM4	CD44 antigen (Extracellular matrix receptor III) (GP90 lymphocyte homing/adhesion receptor) (HUTCH-I) (Hermes antigen) (Hyaluronate receptor) (Phagocytic glycoprotein 1) (Phagocytic glycoprotein I)	cell adhesion [GO:0007155]	integral component of membrane [GO:0016021]; microvillus [GO:0005902]	hyaluronic acid binding [GO:0005540]	integral component of membrane [GO:0016021]; microvillus [GO:0005902]; hyaluronic acid binding [GO:0005540]; cell adhesion [GO:0007155]	GO:0005540; GO:0005902; GO:0007155; GO:0016021	9986
A0A5F9DVQ4	Receptor protein-tyrosine kinase (EC 2.7.10.1)	cytokine-mediated signaling pathway [GO:0019221]; inflammatory response [GO:0006954]; transmembrane receptor protein tyrosine kinase signaling pathway [GO:0007169]	integral component of membrane [GO:0016021]	ATP binding [GO:0005524]; cytokine binding [GO:0019955]; transmembrane receptor protein tyrosine kinase activity [GO:0004714]	integral component of membrane [GO:0016021]; ATP binding [GO:0005524]; cytokine binding [GO:0019955]; transmembrane receptor protein tyrosine kinase activity [GO:0004714]; cytokine-mediated signaling pathway [GO:0019221]; inflammatory response [GO:0006954]; transmembrane receptor protein tyrosine kinase signaling pathway [GO:0007169]	GO:0004714; GO:0005524; GO:0006954; GO:0007169; GO:0016021; GO:0019221; GO:0019955	9986
A5HC44	Cathepsin C (EC 3.4.14.1) (Cathepsin J) (Dipeptidyl peptidase 1) (Dipeptidyl peptidase 1 exclusion domain chain) (Dipeptidyl peptidase 1 heavy chain) (Dipeptidyl peptidase 1 light chain) (Dipeptidyl peptidase I) (Dipeptidyl peptidase I exclusion domain chain) (Dipeptidyl peptidase I heavy chain) (Dipeptidyl peptidase I light chain) (Dipeptidyl transferase) (Fragment)		lysosome [GO:0005764]	cysteine-type peptidase activity [GO:0008234]; dipeptidyl-peptidase activity [GO:0008239]	lysosome [GO:0005764]; cysteine-type peptidase activity [GO:0008234]; dipeptidyl-peptidase activity [GO:0008239]	GO:0005764; GO:0008234; GO:0008239	9986
A5HC45	Cathepsin D (Fragment)			aspartic-type endopeptidase activity [GO:0004190]	aspartic-type endopeptidase activity [GO:0004190]	GO:0004190	9986
A5HC47	Cathepsin H (Fragment)		lysosome [GO:0005764]	cysteine-type peptidase activity [GO:0008234]	lysosome [GO:0005764]; cysteine-type peptidase activity [GO:0008234]	GO:0005764; GO:0008234	9986
B7NZC3	Elongation factor 1-alpha		cytoplasm [GO:0005737]; plasma membrane [GO:0005886]	calmodulin binding [GO:0005516]; GTPase activity [GO:0003924]; GTP binding [GO:0005525]; translation elongation factor activity [GO:0003746]	cytoplasm [GO:0005737]; plasma membrane [GO:0005886]; calmodulin binding [GO:0005516]; GTP binding [GO:0005525]; GTPase activity [GO:0003924]; translation elongation factor activity [GO:0003746]	GO:0003746; GO:0003924; GO:0005516; GO:0005525; GO:0005737; GO:0005886	9986
B7NZE9	Creatine kinase (EC 2.7.3.2)	negative regulation of apoptotic process [GO:0043066]; negative regulation of protein binding [GO:0032091]; phosphocreatine biosynthetic process [GO:0046314]	mitochondrion [GO:0005739]	ATP binding [GO:0005524]; creatine kinase activity [GO:0004111]	mitochondrion [GO:0005739]; ATP binding [GO:0005524]; creatine kinase activity [GO:0004111]; negative regulation of apoptotic process [GO:0043066]; negative regulation of protein binding [GO:0032091]; phosphocreatine biosynthetic process [GO:0046314]	GO:0004111; GO:0005524; GO:0005739; GO:0032091; GO:0043066; GO:0046314	9986
B7NZF1	Protein disulfide-isomerase (EC 5.3.4.1)	cellular response to interleukin-7 [GO:0098761]; positive regulation of extrinsic apoptotic signaling pathway [GO:2001238]	cell surface [GO:0009986]; endoplasmic reticulum lumen [GO:0005788]; extracellular space [GO:0005615]; melanosome [GO:0042470]; MHC class I peptide loading complex [GO:0042824]	identical protein binding [GO:0042802]; peptide disulfide oxidoreductase activity [GO:0015037]; protein disulfide isomerase activity [GO:0003756]	cell surface [GO:0009986]; endoplasmic reticulum lumen [GO:0005788]; extracellular space [GO:0005615]; melanosome [GO:0042470]; MHC class I peptide loading complex [GO:0042824]; identical protein binding [GO:0042802]; peptide disulfide oxidoreductase activity [GO:0015037]; protein disulfide isomerase activity [GO:0003756]; cellular response to interleukin-7 [GO:0098761]; positive regulation of ex…	GO:0003756; GO:0005615; GO:0005788; GO:0009986; GO:0015037; GO:0042470; GO:0042802; GO:0042824; GO:0098761; GO:2001238	9986
B7NZH1	Desmin (Predicted)		intermediate filament [GO:0005882]		intermediate filament [GO:0005882]	GO:0005882	9986
B7NZH2	SPEG complex locus (Predicted)			ATP binding [GO:0005524]; protein serine/threonine kinase activity [GO:0004674]	ATP binding [GO:0005524]; protein serine/threonine kinase activity [GO:0004674]	GO:0004674; GO:0005524	9986
B7NZM0	Apolipoprotein A-IV (Predicted)	cholesterol efflux [GO:0033344]; cholesterol homeostasis [GO:0042632]; cholesterol metabolic process [GO:0008203]; hydrogen peroxide catabolic process [GO:0042744]; innate immune response in mucosa [GO:0002227]; leukocyte cell-cell adhesion [GO:0007159]; lipid catabolic process [GO:0016042]; lipoprotein metabolic process [GO:0042157]; negative regulation of plasma lipoprotein oxidation [GO:003444…	cell surface [GO:0009986]; chylomicron [GO:0042627]; high-density lipoprotein particle [GO:0034364]; very-low-density lipoprotein particle [GO:0034361]	antioxidant activity [GO:0016209]; cholesterol transfer activity [GO:0120020]; copper ion binding [GO:0005507]; phosphatidylcholine binding [GO:0031210]; phosphatidylcholine-sterol O-acyltransferase activator activity [GO:0060228]; protein homodimerization activity [GO:0042803]	cell surface [GO:0009986]; chylomicron [GO:0042627]; high-density lipoprotein particle [GO:0034364]; very-low-density lipoprotein particle [GO:0034361]; antioxidant activity [GO:0016209]; cholesterol transfer activity [GO:0120020]; copper ion binding [GO:0005507]; phosphatidylcholine binding [GO:0031210]; phosphatidylcholine-sterol O-acyltransferase activator activity [GO:0060228]; protein homodi…	GO:0002227; GO:0005507; GO:0006982; GO:0007159; GO:0008203; GO:0009986; GO:0010873; GO:0010898; GO:0016042; GO:0016209; GO:0019430; GO:0030300; GO:0031210; GO:0033344; GO:0033700; GO:0034361; GO:0034364; GO:0034372; GO:0034445; GO:0035634; GO:0042157; GO:0042627; GO:0042632; GO:0042744; GO:0042803; GO:0043691; GO:0045723; GO:0046470; GO:0051006; GO:0060228; GO:0065005; GO:0120020	9986
B7NZM1	Apolipoprotein A-I (Predicted)	lipid transport [GO:0006869]; lipoprotein metabolic process [GO:0042157]	high-density lipoprotein particle [GO:0034364]	lipid binding [GO:0008289]	high-density lipoprotein particle [GO:0034364]; lipid binding [GO:0008289]; lipid transport [GO:0006869]; lipoprotein metabolic process [GO:0042157]	GO:0006869; GO:0008289; GO:0034364; GO:0042157	9986
B7NZP9	Filamin A, alpha isoform 2 (Predicted)			actin binding [GO:0003779]	actin binding [GO:0003779]	GO:0003779	9986
B7NZQ6	Rab GDP dissociation inhibitor	negative regulation of protein targeting to membrane [GO:0090315]; positive regulation of GTPase activity [GO:0043547]; protein transport [GO:0015031]; small GTPase mediated signal transduction [GO:0007264]	cytoplasm [GO:0005737]; midbody [GO:0030496]	GTPase activator activity [GO:0005096]; Rab GDP-dissociation inhibitor activity [GO:0005093]	cytoplasm [GO:0005737]; midbody [GO:0030496]; GTPase activator activity [GO:0005096]; Rab GDP-dissociation inhibitor activity [GO:0005093]; negative regulation of protein targeting to membrane [GO:0090315]; positive regulation of GTPase activity [GO:0043547]; protein transport [GO:0015031]; small GTPase mediated signal transduction [GO:0007264]	GO:0005093; GO:0005096; GO:0005737; GO:0007264; GO:0015031; GO:0030496; GO:0043547; GO:0090315	9986
B8K174	Hemoglobin, beta (Predicted)		hemoglobin complex [GO:0005833]	heme binding [GO:0020037]; metal ion binding [GO:0046872]; oxygen binding [GO:0019825]; oxygen carrier activity [GO:0005344]	hemoglobin complex [GO:0005833]; heme binding [GO:0020037]; metal ion binding [GO:0046872]; oxygen binding [GO:0019825]; oxygen carrier activity [GO:0005344]	GO:0005344; GO:0005833; GO:0019825; GO:0020037; GO:0046872	9986
B8K176	A-gamma globin (Predicted)		hemoglobin complex [GO:0005833]	heme binding [GO:0020037]; metal ion binding [GO:0046872]; oxygen binding [GO:0019825]; oxygen carrier activity [GO:0005344]	hemoglobin complex [GO:0005833]; heme binding [GO:0020037]; metal ion binding [GO:0046872]; oxygen binding [GO:0019825]; oxygen carrier activity [GO:0005344]	GO:0005344; GO:0005833; GO:0019825; GO:0020037; GO:0046872	9986
D4P4R2	Cholesteryl ester transfer protein (Lipid transfer protein I) (Fragment)	cholesterol metabolic process [GO:0008203]; reverse cholesterol transport [GO:0043691]	high-density lipoprotein particle [GO:0034364]	cholesterol transfer activity [GO:0120020]; lipid binding [GO:0008289]	high-density lipoprotein particle [GO:0034364]; cholesterol transfer activity [GO:0120020]; lipid binding [GO:0008289]; cholesterol metabolic process [GO:0008203]; reverse cholesterol transport [GO:0043691]	GO:0008203; GO:0008289; GO:0034364; GO:0043691; GO:0120020	9986
D5FIT0	Lipoprotein lipase (LPL) (EC 3.1.1.34)	triglyceride catabolic process [GO:0019433]	chylomicron [GO:0042627]; plasma membrane [GO:0005886]; very-low-density lipoprotein particle [GO:0034361]	1-acyl-2-lysophosphatidylserine acylhydrolase activity [GO:0052740]; heparin binding [GO:0008201]; lipoprotein lipase activity [GO:0004465]; metal ion binding [GO:0046872]; phosphatidylserine 1-acylhydrolase activity [GO:0052739]; phospholipase A1 activity [GO:0008970]	chylomicron [GO:0042627]; plasma membrane [GO:0005886]; very-low-density lipoprotein particle [GO:0034361]; 1-acyl-2-lysophosphatidylserine acylhydrolase activity [GO:0052740]; heparin binding [GO:0008201]; lipoprotein lipase activity [GO:0004465]; metal ion binding [GO:0046872]; phosphatidylserine 1-acylhydrolase activity [GO:0052739]; phospholipase A1 activity [GO:0008970]; triglyceride catabol…	GO:0004465; GO:0005886; GO:0008201; GO:0008970; GO:0019433; GO:0034361; GO:0042627; GO:0046872; GO:0052739; GO:0052740	9986
D5G340	Apolipoprotein E4 (Fragment)	lipid transport [GO:0006869]; lipoprotein metabolic process [GO:0042157]	high-density lipoprotein particle [GO:0034364]	lipid binding [GO:0008289]	high-density lipoprotein particle [GO:0034364]; lipid binding [GO:0008289]; lipid transport [GO:0006869]; lipoprotein metabolic process [GO:0042157]	GO:0006869; GO:0008289; GO:0034364; GO:0042157	9986
F5XVB8	von Willebrand factor	blood coagulation [GO:0007596]	extracellular region [GO:0005576]		extracellular region [GO:0005576]; blood coagulation [GO:0007596]	GO:0005576; GO:0007596	9986
G1SCE1	GLI pathogenesis related 2		extracellular region [GO:0005576]		extracellular region [GO:0005576]	GO:0005576	9986
G1SCJ8	Plasma protease C1 inhibitor	negative regulation of complement activation [GO:0045916]; regulation of blood coagulation [GO:0030193]	extracellular space [GO:0005615]	serine-type endopeptidase inhibitor activity [GO:0004867]	extracellular space [GO:0005615]; serine-type endopeptidase inhibitor activity [GO:0004867]; negative regulation of complement activation [GO:0045916]; regulation of blood coagulation [GO:0030193]	GO:0004867; GO:0005615; GO:0030193; GO:0045916	9986
G1SCK5	Serpin family F member 1	negative regulation of angiogenesis [GO:0016525]; negative regulation of epithelial cell proliferation involved in prostate gland development [GO:0060770]; positive regulation of neurogenesis [GO:0050769]	extracellular space [GO:0005615]		extracellular space [GO:0005615]; negative regulation of angiogenesis [GO:0016525]; negative regulation of epithelial cell proliferation involved in prostate gland development [GO:0060770]; positive regulation of neurogenesis [GO:0050769]	GO:0005615; GO:0016525; GO:0050769; GO:0060770	9986
G1SCP8	FERM domain-containing protein		cell projection [GO:0042995]; cytoplasm [GO:0005737]; cytoskeleton [GO:0005856]; plasma membrane [GO:0005886]	actin binding [GO:0003779]	cell projection [GO:0042995]; cytoplasm [GO:0005737]; cytoskeleton [GO:0005856]; plasma membrane [GO:0005886]; actin binding [GO:0003779]	GO:0003779; GO:0005737; GO:0005856; GO:0005886; GO:0042995	9986
G1SCR3	LYR motif containing 7	cellular respiration [GO:0045333]; mitochondrial respiratory chain complex III assembly [GO:0034551]	mitochondrial matrix [GO:0005759]; mitochondrial membrane [GO:0031966]		mitochondrial matrix [GO:0005759]; mitochondrial membrane [GO:0031966]; cellular respiration [GO:0045333]; mitochondrial respiratory chain complex III assembly [GO:0034551]	GO:0005759; GO:0031966; GO:0034551; GO:0045333	9986
G1SD43	Glycosyl-phosphatidylinositol-specific phospholipase D (EC 3.1.4.50) (Phosphatidylinositol-glycan-specific phospholipase D)		extracellular region [GO:0005576]	glycosylphosphatidylinositol phospholipase D activity [GO:0004621]	extracellular region [GO:0005576]; glycosylphosphatidylinositol phospholipase D activity [GO:0004621]	GO:0004621; GO:0005576	9986
G1SD52	Cadherin 6	homophilic cell adhesion via plasma membrane adhesion molecules [GO:0007156]; Notch signaling pathway [GO:0007219]	cell junction [GO:0030054]; integral component of membrane [GO:0016021]; nucleoplasm [GO:0005654]; plasma membrane [GO:0005886]	calcium ion binding [GO:0005509]	cell junction [GO:0030054]; integral component of membrane [GO:0016021]; nucleoplasm [GO:0005654]; plasma membrane [GO:0005886]; calcium ion binding [GO:0005509]; homophilic cell adhesion via plasma membrane adhesion molecules [GO:0007156]; Notch signaling pathway [GO:0007219]	GO:0005509; GO:0005654; GO:0005886; GO:0007156; GO:0007219; GO:0016021; GO:0030054	9986
G1SD89	Uncharacterized protein						9986
G1SD99	Peptidase M20 domain containing 1		integral component of membrane [GO:0016021]	metal ion binding [GO:0046872]; metallocarboxypeptidase activity [GO:0004181]	integral component of membrane [GO:0016021]; metal ion binding [GO:0046872]; metallocarboxypeptidase activity [GO:0004181]	GO:0004181; GO:0016021; GO:0046872	9986
G1SDA2	Cellular retinoic acid-binding protein 1 (Cellular retinoic acid-binding protein I)	retinoic acid catabolic process [GO:0034653]	cytoplasm [GO:0005737]	retinoic acid binding [GO:0001972]	cytoplasm [GO:0005737]; retinoic acid binding [GO:0001972]; retinoic acid catabolic process [GO:0034653]	GO:0001972; GO:0005737; GO:0034653	9986
G1SDA8	Proteasome subunit alpha type	negative regulation of inflammatory response to antigenic stimulus [GO:0002862]; ubiquitin-dependent protein catabolic process [GO:0006511]	centrosome [GO:0005813]; cytoplasm [GO:0005737]; nucleoplasm [GO:0005654]; proteasome core complex, alpha-subunit complex [GO:0019773]	lipopolysaccharide binding [GO:0001530]	centrosome [GO:0005813]; cytoplasm [GO:0005737]; nucleoplasm [GO:0005654]; proteasome core complex, alpha-subunit complex [GO:0019773]; lipopolysaccharide binding [GO:0001530]; negative regulation of inflammatory response to antigenic stimulus [GO:0002862]; ubiquitin-dependent protein catabolic process [GO:0006511]	GO:0001530; GO:0002862; GO:0005654; GO:0005737; GO:0005813; GO:0006511; GO:0019773	9986
G1SDD6	Angiotensin 1-10 (Angiotensin 1-4) (Angiotensin 1-5) (Angiotensin 1-7) (Angiotensin 1-8) (Angiotensin 1-9) (Angiotensin 2-8) (Angiotensin 3-8) (Angiotensin I) (Angiotensin II) (Angiotensin III) (Angiotensin IV) (Angiotensin-1) (Angiotensin-2) (Angiotensin-3) (Angiotensin-4) (Angiotensinogen) (Des-Asp[1]-angiotensin II) (Serpin A8)	regulation of systemic arterial blood pressure by renin-angiotensin [GO:0003081]; vasoconstriction [GO:0042310]	extracellular space [GO:0005615]		extracellular space [GO:0005615]; regulation of systemic arterial blood pressure by renin-angiotensin [GO:0003081]; vasoconstriction [GO:0042310]	GO:0003081; GO:0005615; GO:0042310	9986
G1SDR2	Myosin light chain 9		myosin II complex [GO:0016460]; stress fiber [GO:0001725]; Z disc [GO:0030018]	calcium ion binding [GO:0005509]; myosin heavy chain binding [GO:0032036]	myosin II complex [GO:0016460]; stress fiber [GO:0001725]; Z disc [GO:0030018]; calcium ion binding [GO:0005509]; myosin heavy chain binding [GO:0032036]	GO:0001725; GO:0005509; GO:0016460; GO:0030018; GO:0032036	9986
G1SE06	Platelet-activating factor acetylhydrolase (EC 3.1.1.47)	lipid oxidation [GO:0034440]; low-density lipoprotein particle remodeling [GO:0034374]; phosphatidylcholine catabolic process [GO:0034638]; plasma lipoprotein particle oxidation [GO:0034441]; platelet activating factor catabolic process [GO:0062234]; positive regulation of monocyte chemotaxis [GO:0090026]	high-density lipoprotein particle [GO:0034364]; low-density lipoprotein particle [GO:0034362]	1-alkyl-2-acetylglycerophosphocholine esterase activity [GO:0003847]; calcium-independent phospholipase A2 activity [GO:0047499]; phospholipid binding [GO:0005543]	high-density lipoprotein particle [GO:0034364]; low-density lipoprotein particle [GO:0034362]; 1-alkyl-2-acetylglycerophosphocholine esterase activity [GO:0003847]; calcium-independent phospholipase A2 activity [GO:0047499]; phospholipid binding [GO:0005543]; lipid oxidation [GO:0034440]; low-density lipoprotein particle remodeling [GO:0034374]; phosphatidylcholine catabolic process [GO:0034638];…	GO:0003847; GO:0005543; GO:0034362; GO:0034364; GO:0034374; GO:0034440; GO:0034441; GO:0034638; GO:0047499; GO:0062234; GO:0090026	9986
G1SEB2	Angiopoietin like 3	artery morphogenesis [GO:0048844]; cell-matrix adhesion [GO:0007160]; cholesterol homeostasis [GO:0042632]; cholesterol metabolic process [GO:0008203]; fatty acid metabolic process [GO:0006631]; glycerol metabolic process [GO:0006071]; lipid storage [GO:0019915]; negative regulation of lipoprotein lipase activity [GO:0051005]; negative regulation of phospholipase activity [GO:0010519]; phospholip…	cell surface [GO:0009986]; early endosome [GO:0005769]; extracellular space [GO:0005615]; Golgi apparatus [GO:0005794]	growth factor activity [GO:0008083]; integrin binding [GO:0005178]; phospholipase inhibitor activity [GO:0004859]	cell surface [GO:0009986]; early endosome [GO:0005769]; extracellular space [GO:0005615]; Golgi apparatus [GO:0005794]; growth factor activity [GO:0008083]; integrin binding [GO:0005178]; phospholipase inhibitor activity [GO:0004859]; artery morphogenesis [GO:0048844]; cell-matrix adhesion [GO:0007160]; cholesterol homeostasis [GO:0042632]; cholesterol metabolic process [GO:0008203]; fatty acid m…	GO:0004859; GO:0005178; GO:0005615; GO:0005769; GO:0005794; GO:0006071; GO:0006631; GO:0007160; GO:0008083; GO:0008203; GO:0009395; GO:0009986; GO:0010519; GO:0019915; GO:0030335; GO:0042632; GO:0045766; GO:0048844; GO:0050996; GO:0051005; GO:0055091; GO:0070328	9986
G1SEK8	Fetuin B	binding of sperm to zona pellucida [GO:0007339]	extracellular space [GO:0005615]	cysteine-type endopeptidase inhibitor activity [GO:0004869]; metalloendopeptidase inhibitor activity [GO:0008191]	extracellular space [GO:0005615]; cysteine-type endopeptidase inhibitor activity [GO:0004869]; metalloendopeptidase inhibitor activity [GO:0008191]; binding of sperm to zona pellucida [GO:0007339]	GO:0004869; GO:0005615; GO:0007339; GO:0008191	9986
G1SEL1	Complement factor H related 5	cytolysis by host of symbiont cells [GO:0051838]; negative regulation of protein binding [GO:0032091]	protein-containing complex [GO:0032991]	identical protein binding [GO:0042802]; protein heterodimerization activity [GO:0046982]	protein-containing complex [GO:0032991]; identical protein binding [GO:0042802]; protein heterodimerization activity [GO:0046982]; cytolysis by host of symbiont cells [GO:0051838]; negative regulation of protein binding [GO:0032091]	GO:0032091; GO:0032991; GO:0042802; GO:0046982; GO:0051838	9986
G1SEL4	Coagulation factor XIII B chain	blood coagulation [GO:0007596]			blood coagulation [GO:0007596]	GO:0007596	9986
G1SER2	Glycoprotein Ib platelet subunit alpha	blood coagulation [GO:0007596]; cell adhesion [GO:0007155]; fibrinolysis [GO:0042730]	anchored component of external side of plasma membrane [GO:0031362]; integral component of membrane [GO:0016021]		anchored component of external side of plasma membrane [GO:0031362]; integral component of membrane [GO:0016021]; blood coagulation [GO:0007596]; cell adhesion [GO:0007155]; fibrinolysis [GO:0042730]	GO:0007155; GO:0007596; GO:0016021; GO:0031362; GO:0042730	9986
G1SER8	Profilin	actin cytoskeleton organization [GO:0030036]; modification of postsynaptic actin cytoskeleton [GO:0098885]; neural tube closure [GO:0001843]; regulation of transcription by RNA polymerase II [GO:0006357]; synapse maturation [GO:0060074]	cytoplasm [GO:0005737]; glutamatergic synapse [GO:0098978]; nucleus [GO:0005634]	actin binding [GO:0003779]; small GTPase binding [GO:0031267]	cytoplasm [GO:0005737]; glutamatergic synapse [GO:0098978]; nucleus [GO:0005634]; actin binding [GO:0003779]; small GTPase binding [GO:0031267]; actin cytoskeleton organization [GO:0030036]; modification of postsynaptic actin cytoskeleton [GO:0098885]; neural tube closure [GO:0001843]; regulation of transcription by RNA polymerase II [GO:0006357]; synapse maturation [GO:0060074]	GO:0001843; GO:0003779; GO:0005634; GO:0005737; GO:0006357; GO:0030036; GO:0031267; GO:0060074; GO:0098885; GO:0098978	9986
G1SF18	Carboxylic ester hydrolase (EC 3.1.1.-)			hydrolase activity [GO:0016787]	hydrolase activity [GO:0016787]	GO:0016787	9986
G1SFR8	40S ribosomal protein S12	translation [GO:0006412]	cytosolic small ribosomal subunit [GO:0022627]; Golgi apparatus [GO:0005794]	structural constituent of ribosome [GO:0003735]	cytosolic small ribosomal subunit [GO:0022627]; Golgi apparatus [GO:0005794]; structural constituent of ribosome [GO:0003735]; translation [GO:0006412]	GO:0003735; GO:0005794; GO:0006412; GO:0022627	9986
G1SFV1	Protein disulfide-isomerase (EC 5.3.4.1)		endoplasmic reticulum lumen [GO:0005788]; melanosome [GO:0042470]	protein disulfide isomerase activity [GO:0003756]	endoplasmic reticulum lumen [GO:0005788]; melanosome [GO:0042470]; protein disulfide isomerase activity [GO:0003756]	GO:0003756; GO:0005788; GO:0042470	9986
G1SGL2	Golgi membrane protein 1		Golgi apparatus [GO:0005794]; integral component of membrane [GO:0016021]		Golgi apparatus [GO:0005794]; integral component of membrane [GO:0016021]	GO:0005794; GO:0016021	9986
G1SGL6	Exostosin like glycosyltransferase 2	N-acetylglucosamine metabolic process [GO:0006044]; protein glycosylation [GO:0006486]; UDP-N-acetylgalactosamine metabolic process [GO:0019276]	cytosol [GO:0005829]; endoplasmic reticulum membrane [GO:0005789]; integral component of membrane [GO:0016021]; nucleoplasm [GO:0005654]	alpha-1,4-N-acetylgalactosaminyltransferase activity [GO:0035248]; glucuronyl-galactosyl-proteoglycan 4-alpha-N-acetylglucosaminyltransferase activity [GO:0001888]; glucuronylgalactosylproteoglycan 4-beta-N-acetylgalactosaminyltransferase activity [GO:0047237]; glycosaminoglycan binding [GO:0005539]; manganese ion binding [GO:0030145]	cytosol [GO:0005829]; endoplasmic reticulum membrane [GO:0005789]; integral component of membrane [GO:0016021]; nucleoplasm [GO:0005654]; alpha-1,4-N-acetylgalactosaminyltransferase activity [GO:0035248]; glucuronyl-galactosyl-proteoglycan 4-alpha-N-acetylglucosaminyltransferase activity [GO:0001888]; glucuronylgalactosylproteoglycan 4-beta-N-acetylgalactosaminyltransferase activity [GO:0047237];…	GO:0001888; GO:0005539; GO:0005654; GO:0005789; GO:0005829; GO:0006044; GO:0006486; GO:0016021; GO:0019276; GO:0030145; GO:0035248; GO:0047237	9986
G1SGQ2	Secreted phosphoprotein 2 (Secreted phosphoprotein 24)	bone remodeling [GO:0046849]	extracellular region [GO:0005576]		extracellular region [GO:0005576]; bone remodeling [GO:0046849]	GO:0005576; GO:0046849	9986
G1SGU0	CN hydrolase domain-containing protein	nitrogen compound metabolic process [GO:0006807]		hydrolase activity, acting on carbon-nitrogen (but not peptide) bonds, in linear amides [GO:0016811]	hydrolase activity, acting on carbon-nitrogen (but not peptide) bonds, in linear amides [GO:0016811]; nitrogen compound metabolic process [GO:0006807]	GO:0006807; GO:0016811	9986
G1SGV9	Proteasome subunit beta	antigen processing and presentation [GO:0019882]; fat cell differentiation [GO:0045444]; proteolysis involved in cellular protein catabolic process [GO:0051603]; regulation of endopeptidase activity [GO:0052548]	cytoplasm [GO:0005737]; nucleus [GO:0005634]; proteasome core complex [GO:0005839]; spermatoproteasome complex [GO:1990111]	threonine-type endopeptidase activity [GO:0004298]	cytoplasm [GO:0005737]; nucleus [GO:0005634]; proteasome core complex [GO:0005839]; spermatoproteasome complex [GO:1990111]; threonine-type endopeptidase activity [GO:0004298]; antigen processing and presentation [GO:0019882]; fat cell differentiation [GO:0045444]; proteolysis involved in cellular protein catabolic process [GO:0051603]; regulation of endopeptidase activity [GO:0052548]	GO:0004298; GO:0005634; GO:0005737; GO:0005839; GO:0019882; GO:0045444; GO:0051603; GO:0052548; GO:1990111	9986
G1SGW4	Proteasome subunit beta	immune system process [GO:0002376]; proteolysis involved in cellular protein catabolic process [GO:0051603]	cytoplasm [GO:0005737]; nucleus [GO:0005634]; proteasome core complex [GO:0005839]	threonine-type endopeptidase activity [GO:0004298]	cytoplasm [GO:0005737]; nucleus [GO:0005634]; proteasome core complex [GO:0005839]; threonine-type endopeptidase activity [GO:0004298]; immune system process [GO:0002376]; proteolysis involved in cellular protein catabolic process [GO:0051603]	GO:0002376; GO:0004298; GO:0005634; GO:0005737; GO:0005839; GO:0051603	9986
G1SH05	Tubulin beta chain	regulation of synapse organization [GO:0050807]; spindle assembly [GO:0051225]	cell body [GO:0044297]; cytoplasmic ribonucleoprotein granule [GO:0036464]; microtubule [GO:0005874]; nuclear envelope lumen [GO:0005641]	GTPase activity [GO:0003924]; GTP binding [GO:0005525]; MHC class I protein binding [GO:0042288]; structural constituent of cytoskeleton [GO:0005200]; ubiquitin protein ligase binding [GO:0031625]	cell body [GO:0044297]; cytoplasmic ribonucleoprotein granule [GO:0036464]; microtubule [GO:0005874]; nuclear envelope lumen [GO:0005641]; GTP binding [GO:0005525]; GTPase activity [GO:0003924]; MHC class I protein binding [GO:0042288]; structural constituent of cytoskeleton [GO:0005200]; ubiquitin protein ligase binding [GO:0031625]; regulation of synapse organization [GO:0050807]; spindle assem…	GO:0003924; GO:0005200; GO:0005525; GO:0005641; GO:0005874; GO:0031625; GO:0036464; GO:0042288; GO:0044297; GO:0050807; GO:0051225	9986
G1SH10	Nuclear pore complex protein Nup93	mRNA transport [GO:0051028]; positive regulation of SMAD protein signal transduction [GO:0060391]; protein transport [GO:0015031]; SMAD protein signal transduction [GO:0060395]	centrosome [GO:0005813]; nuclear membrane [GO:0031965]; nuclear pore [GO:0005643]	structural constituent of nuclear pore [GO:0017056]	centrosome [GO:0005813]; nuclear membrane [GO:0031965]; nuclear pore [GO:0005643]; structural constituent of nuclear pore [GO:0017056]; mRNA transport [GO:0051028]; positive regulation of SMAD protein signal transduction [GO:0060391]; protein transport [GO:0015031]; SMAD protein signal transduction [GO:0060395]	GO:0005643; GO:0005813; GO:0015031; GO:0017056; GO:0031965; GO:0051028; GO:0060391; GO:0060395	9986
G1SH58	Carboxypeptidase N subunit 1			metallocarboxypeptidase activity [GO:0004181]; zinc ion binding [GO:0008270]	metallocarboxypeptidase activity [GO:0004181]; zinc ion binding [GO:0008270]	GO:0004181; GO:0008270	9986
G1SHI6	Serum amyloid A protein	acute-phase response [GO:0006953]	high-density lipoprotein particle [GO:0034364]		high-density lipoprotein particle [GO:0034364]; acute-phase response [GO:0006953]	GO:0006953; GO:0034364	9986
G1SHS7	WD repeat domain 1	actin filament fragmentation [GO:0030043]; apical junction assembly [GO:0043297]; cortical cytoskeleton organization [GO:0030865]; establishment of planar polarity of follicular epithelium [GO:0042247]; maintenance of epithelial cell apical/basal polarity [GO:0045199]; neutrophil mediated immunity [GO:0002446]; neutrophil migration [GO:1990266]; platelet formation [GO:0030220]; positive regulatio…	cell-cell junction [GO:0005911]; plasma membrane [GO:0005886]		cell-cell junction [GO:0005911]; plasma membrane [GO:0005886]; actin filament fragmentation [GO:0030043]; apical junction assembly [GO:0043297]; cortical cytoskeleton organization [GO:0030865]; establishment of planar polarity of follicular epithelium [GO:0042247]; maintenance of epithelial cell apical/basal polarity [GO:0045199]; neutrophil mediated immunity [GO:0002446]; neutrophil migration [G…	GO:0002446; GO:0005886; GO:0005911; GO:0008360; GO:0030043; GO:0030220; GO:0030836; GO:0030865; GO:0042247; GO:0043297; GO:0045199; GO:0045214; GO:0060307; GO:1990266	9986
G1SHU0	Sex hormone-binding globulin						9986
G1SHV9	Proteasome subunit beta	proteasome-mediated ubiquitin-dependent protein catabolic process [GO:0043161]	cytoplasm [GO:0005737]; nucleus [GO:0005634]; proteasome core complex, beta-subunit complex [GO:0019774]	threonine-type endopeptidase activity [GO:0004298]	cytoplasm [GO:0005737]; nucleus [GO:0005634]; proteasome core complex, beta-subunit complex [GO:0019774]; threonine-type endopeptidase activity [GO:0004298]; proteasome-mediated ubiquitin-dependent protein catabolic process [GO:0043161]	GO:0004298; GO:0005634; GO:0005737; GO:0019774; GO:0043161	9986
G1SIB6	Biliverdin reductase B						9986
G1SIB7	Coagulation factor XII	blood coagulation [GO:0007596]; Factor XII activation [GO:0002542]; positive regulation of blood coagulation [GO:0030194]; positive regulation of fibrinolysis [GO:0051919]; positive regulation of plasminogen activation [GO:0010756]; protein autoprocessing [GO:0016540]; response to misfolded protein [GO:0051788]; zymogen activation [GO:0031638]	extracellular space [GO:0005615]	calcium ion binding [GO:0005509]; serine-type endopeptidase activity [GO:0004252]	extracellular space [GO:0005615]; calcium ion binding [GO:0005509]; serine-type endopeptidase activity [GO:0004252]; blood coagulation [GO:0007596]; Factor XII activation [GO:0002542]; positive regulation of blood coagulation [GO:0030194]; positive regulation of fibrinolysis [GO:0051919]; positive regulation of plasminogen activation [GO:0010756]; protein autoprocessing [GO:0016540]; response to …	GO:0002542; GO:0004252; GO:0005509; GO:0005615; GO:0007596; GO:0010756; GO:0016540; GO:0030194; GO:0031638; GO:0051788; GO:0051919	9986
G1SIK0	Antithrombin-III (Serpin C1)	blood coagulation [GO:0007596]; regulation of blood coagulation, intrinsic pathway [GO:2000266]	extracellular space [GO:0005615]	heparin binding [GO:0008201]; identical protein binding [GO:0042802]; protease binding [GO:0002020]; serine-type endopeptidase inhibitor activity [GO:0004867]	extracellular space [GO:0005615]; heparin binding [GO:0008201]; identical protein binding [GO:0042802]; protease binding [GO:0002020]; serine-type endopeptidase inhibitor activity [GO:0004867]; blood coagulation [GO:0007596]; regulation of blood coagulation, intrinsic pathway [GO:2000266]	GO:0002020; GO:0004867; GO:0005615; GO:0007596; GO:0008201; GO:0042802; GO:2000266	9986
G1SIL2	2,3-bisphosphoglycerate 3-phosphatase (EC 3.1.3.62) (EC 3.1.3.80) (Multiple inositol polyphosphate phosphatase 1)		endoplasmic reticulum lumen [GO:0005788]	bisphosphoglycerate 3-phosphatase activity [GO:0034417]; inositol hexakisphosphate 2-phosphatase activity [GO:0052826]	endoplasmic reticulum lumen [GO:0005788]; bisphosphoglycerate 3-phosphatase activity [GO:0034417]; inositol hexakisphosphate 2-phosphatase activity [GO:0052826]	GO:0005788; GO:0034417; GO:0052826	9986
G1SIP2	Heterogeneous nuclear ribonucleoprotein L	mRNA processing [GO:0006397]	nucleus [GO:0005634]	RNA binding [GO:0003723]	nucleus [GO:0005634]; RNA binding [GO:0003723]; mRNA processing [GO:0006397]	GO:0003723; GO:0005634; GO:0006397	9986
G1SIY5	Chitobiase	carbohydrate metabolic process [GO:0005975]		chitin binding [GO:0008061]; hydrolase activity, hydrolyzing O-glycosyl compounds [GO:0004553]	chitin binding [GO:0008061]; hydrolase activity, hydrolyzing O-glycosyl compounds [GO:0004553]; carbohydrate metabolic process [GO:0005975]	GO:0004553; GO:0005975; GO:0008061	9986
G1SJM1	Apolipoprotein H (Beta-2-glycoprotein 1) (Beta-2-glycoprotein I)		extracellular region [GO:0005576]	heparin binding [GO:0008201]	extracellular region [GO:0005576]; heparin binding [GO:0008201]	GO:0005576; GO:0008201	9986
G1SJN5	Alpha-mannosidase (EC 3.2.1.-)	mannose metabolic process [GO:0006013]		alpha-mannosidase activity [GO:0004559]; carbohydrate binding [GO:0030246]; metal ion binding [GO:0046872]	alpha-mannosidase activity [GO:0004559]; carbohydrate binding [GO:0030246]; metal ion binding [GO:0046872]; mannose metabolic process [GO:0006013]	GO:0004559; GO:0006013; GO:0030246; GO:0046872	9986
G1SJQ8	Carboxylic ester hydrolase (EC 3.1.1.-)			hydrolase activity [GO:0016787]	hydrolase activity [GO:0016787]	GO:0016787	9986
G1SJX3	Ceruloplasmin	ion transport [GO:0006811]		copper ion binding [GO:0005507]; oxidoreductase activity [GO:0016491]	copper ion binding [GO:0005507]; oxidoreductase activity [GO:0016491]; ion transport [GO:0006811]	GO:0005507; GO:0006811; GO:0016491	9986
G1SK48	Bleomycin hydrolase (EC 3.4.22.40)		cytoplasm [GO:0005737]	aminopeptidase activity [GO:0004177]; cysteine-type endopeptidase activity [GO:0004197]	cytoplasm [GO:0005737]; aminopeptidase activity [GO:0004177]; cysteine-type endopeptidase activity [GO:0004197]	GO:0004177; GO:0004197; GO:0005737	9986
G1SK63	Uncharacterized protein						9986
G1SKI3	Ig-like domain-containing protein						9986
G1SL68	Myosin heavy chain 9	actin cytoskeleton reorganization [GO:0031532]; actin filament-based movement [GO:0030048]; actomyosin structure organization [GO:0031032]; angiogenesis [GO:0001525]; blood vessel endothelial cell migration [GO:0043534]; cell-cell adhesion [GO:0098609]; cortical granule exocytosis [GO:0060471]; cytokinetic process [GO:0032506]; establishment of meiotic spindle localization [GO:0051295]; establish…	actomyosin contractile ring [GO:0005826]; adherens junction [GO:0005912]; brush border [GO:0005903]; cleavage furrow [GO:0032154]; COP9 signalosome [GO:0008180]; cortical granule [GO:0060473]; cytoplasmic side of plasma membrane [GO:0009898]; cytosol [GO:0005829]; focal adhesion [GO:0005925]; immunological synapse [GO:0001772]; myosin II complex [GO:0016460]; myosin II filament [GO:0097513]; neur…	actin-dependent ATPase activity [GO:0030898]; actin filament binding [GO:0051015]; ADP binding [GO:0043531]; ATP binding [GO:0005524]; integrin binding [GO:0005178]; microfilament motor activity [GO:0000146]; protein domain specific binding [GO:0019904]; protein homodimerization activity [GO:0042803]; protein-membrane adaptor activity [GO:0043495]	actomyosin contractile ring [GO:0005826]; adherens junction [GO:0005912]; brush border [GO:0005903]; cleavage furrow [GO:0032154]; COP9 signalosome [GO:0008180]; cortical granule [GO:0060473]; cytoplasmic side of plasma membrane [GO:0009898]; cytosol [GO:0005829]; focal adhesion [GO:0005925]; immunological synapse [GO:0001772]; myosin II complex [GO:0016460]; myosin II filament [GO:0097513]; neur…	GO:0000146; GO:0000212; GO:0001525; GO:0001701; GO:0001725; GO:0001726; GO:0001768; GO:0001772; GO:0001778; GO:0001931; GO:0005178; GO:0005524; GO:0005819; GO:0005826; GO:0005829; GO:0005903; GO:0005912; GO:0005925; GO:0006509; GO:0006911; GO:0007520; GO:0008180; GO:0008360; GO:0009898; GO:0015031; GO:0016460; GO:0019904; GO:0030048; GO:0030220; GO:0030224; GO:0030898; GO:0031032; GO:0031532; GO:…	9986
G1SLB5	Monocyte differentiation antigen CD14 (Myeloid cell-specific leucine-rich glycoprotein)	cellular response to diacyl bacterial lipopeptide [GO:0071726]; cellular response to lipoteichoic acid [GO:0071223]; cellular response to triacyl bacterial lipopeptide [GO:0071727]; inflammatory response [GO:0006954]; innate immune response [GO:0045087]; lipopolysaccharide-mediated signaling pathway [GO:0031663]; positive regulation of endocytosis [GO:0045807]; positive regulation of interferon-g…	anchored component of external side of plasma membrane [GO:0031362]; extracellular region [GO:0005576]; Golgi apparatus [GO:0005794]; lipopolysaccharide receptor complex [GO:0046696]; membrane raft [GO:0045121]	lipopeptide binding [GO:0071723]; lipopolysaccharide binding [GO:0001530]; lipoteichoic acid binding [GO:0070891]	anchored component of external side of plasma membrane [GO:0031362]; extracellular region [GO:0005576]; Golgi apparatus [GO:0005794]; lipopolysaccharide receptor complex [GO:0046696]; membrane raft [GO:0045121]; lipopeptide binding [GO:0071723]; lipopolysaccharide binding [GO:0001530]; lipoteichoic acid binding [GO:0070891]; cellular response to diacyl bacterial lipopeptide [GO:0071726]; cellular…	GO:0001530; GO:0005576; GO:0005794; GO:0006898; GO:0006954; GO:0031362; GO:0031663; GO:0032481; GO:0032729; GO:0032757; GO:0032760; GO:0034142; GO:0045087; GO:0045121; GO:0045807; GO:0046696; GO:0070891; GO:0071223; GO:0071723; GO:0071726; GO:0071727; GO:1901224	9986
G1SMM4	Dickkopf WNT signaling pathway inhibitor 3	multicellular organism development [GO:0007275]; negative regulation of Wnt signaling pathway [GO:0030178]	extracellular region [GO:0005576]		extracellular region [GO:0005576]; multicellular organism development [GO:0007275]; negative regulation of Wnt signaling pathway [GO:0030178]	GO:0005576; GO:0007275; GO:0030178	9986
G1SMQ4	ABRA C-terminal-like protein (Costars family protein ABRACL)						9986
G1SMS3	Actin related protein 2						9986
G1SMX6	Cartilage acidic protein 1			calcium ion binding [GO:0005509]	calcium ion binding [GO:0005509]	GO:0005509	9986
G1SMZ3	Macrophage stimulating 1			receptor tyrosine kinase binding [GO:0030971]; serine-type endopeptidase activity [GO:0004252]	receptor tyrosine kinase binding [GO:0030971]; serine-type endopeptidase activity [GO:0004252]	GO:0004252; GO:0030971	9986
G1SN00	Kininogen 1			cysteine-type endopeptidase inhibitor activity [GO:0004869]	cysteine-type endopeptidase inhibitor activity [GO:0004869]	GO:0004869	9986
G1SN21	Purine nucleoside phosphorylase (EC 2.4.2.1) (Inosine-guanosine phosphorylase)	dAMP catabolic process [GO:0046059]; immune response [GO:0006955]; IMP catabolic process [GO:0006204]; inosine catabolic process [GO:0006148]; nicotinamide riboside catabolic process [GO:0006738]; nucleotide biosynthetic process [GO:0009165]; positive regulation of alpha-beta T cell differentiation [GO:0046638]; positive regulation of interleukin-2 production [GO:0032743]; positive regulation of …	cytosol [GO:0005829]	guanosine phosphorylase activity [GO:0047975]; identical protein binding [GO:0042802]; nucleoside binding [GO:0001882]; phosphate ion binding [GO:0042301]; purine nucleobase binding [GO:0002060]; purine-nucleoside phosphorylase activity [GO:0004731]	cytosol [GO:0005829]; guanosine phosphorylase activity [GO:0047975]; identical protein binding [GO:0042802]; nucleoside binding [GO:0001882]; phosphate ion binding [GO:0042301]; purine nucleobase binding [GO:0002060]; purine-nucleoside phosphorylase activity [GO:0004731]; dAMP catabolic process [GO:0046059]; immune response [GO:0006955]; IMP catabolic process [GO:0006204]; inosine catabolic proce…	GO:0001882; GO:0002060; GO:0004731; GO:0005829; GO:0006148; GO:0006204; GO:0006738; GO:0006955; GO:0009165; GO:0032743; GO:0034418; GO:0042102; GO:0042301; GO:0042493; GO:0042802; GO:0043101; GO:0046059; GO:0046638; GO:0047975	9986
G1SN51	Carboxylic ester hydrolase (EC 3.1.1.-)			hydrolase activity [GO:0016787]	hydrolase activity [GO:0016787]	GO:0016787	9986
G1SNS5	Rab GDP dissociation inhibitor	positive regulation of GTPase activity [GO:0043547]; protein transport [GO:0015031]; small GTPase mediated signal transduction [GO:0007264]	cytoplasm [GO:0005737]	GTPase activator activity [GO:0005096]; Rab GDP-dissociation inhibitor activity [GO:0005093]	cytoplasm [GO:0005737]; GTPase activator activity [GO:0005096]; Rab GDP-dissociation inhibitor activity [GO:0005093]; positive regulation of GTPase activity [GO:0043547]; protein transport [GO:0015031]; small GTPase mediated signal transduction [GO:0007264]	GO:0005093; GO:0005096; GO:0005737; GO:0007264; GO:0015031; GO:0043547	9986
G1SP54	Leukotriene A(4) hydrolase (LTA-4 hydrolase) (EC 3.3.2.6)	leukotriene biosynthetic process [GO:0019370]; peptide catabolic process [GO:0043171]	cytosol [GO:0005829]; nucleoplasm [GO:0005654]	epoxide hydrolase activity [GO:0004301]; leukotriene-A4 hydrolase activity [GO:0004463]; metalloaminopeptidase activity [GO:0070006]; zinc ion binding [GO:0008270]	cytosol [GO:0005829]; nucleoplasm [GO:0005654]; epoxide hydrolase activity [GO:0004301]; leukotriene-A4 hydrolase activity [GO:0004463]; metalloaminopeptidase activity [GO:0070006]; zinc ion binding [GO:0008270]; leukotriene biosynthetic process [GO:0019370]; peptide catabolic process [GO:0043171]	GO:0004301; GO:0004463; GO:0005654; GO:0005829; GO:0008270; GO:0019370; GO:0043171; GO:0070006	9986
G1SP97	Lumican	collagen fibril organization [GO:0030199]; positive regulation of transcription by RNA polymerase II [GO:0045944]; positive regulation of transforming growth factor beta1 production [GO:0032914]; visual perception [GO:0007601]	extracellular region [GO:0005576]; fibrillar collagen trimer [GO:0005583]	collagen binding [GO:0005518]	extracellular region [GO:0005576]; fibrillar collagen trimer [GO:0005583]; collagen binding [GO:0005518]; collagen fibril organization [GO:0030199]; positive regulation of transcription by RNA polymerase II [GO:0045944]; positive regulation of transforming growth factor beta1 production [GO:0032914]; visual perception [GO:0007601]	GO:0005518; GO:0005576; GO:0005583; GO:0007601; GO:0030199; GO:0032914; GO:0045944	9986
G1SPF5	Uncharacterized protein	glycolytic process [GO:0006096]		phosphoglycerate mutase activity [GO:0004619]	phosphoglycerate mutase activity [GO:0004619]; glycolytic process [GO:0006096]	GO:0004619; GO:0006096	9986
G1SPF9	Complement C5	complement activation, alternative pathway [GO:0006957]; complement activation, classical pathway [GO:0006958]; inflammatory response [GO:0006954]; in utero embryonic development [GO:0001701]; negative regulation of macrophage chemotaxis [GO:0010760]; positive regulation of angiogenesis [GO:0045766]; positive regulation of chemokine production [GO:0032722]; positive regulation of vascular endothe…	extracellular space [GO:0005615]; membrane attack complex [GO:0005579]	endopeptidase inhibitor activity [GO:0004866]	extracellular space [GO:0005615]; membrane attack complex [GO:0005579]; endopeptidase inhibitor activity [GO:0004866]; complement activation, alternative pathway [GO:0006957]; complement activation, classical pathway [GO:0006958]; in utero embryonic development [GO:0001701]; inflammatory response [GO:0006954]; negative regulation of macrophage chemotaxis [GO:0010760]; positive regulation of angio…	GO:0001701; GO:0004866; GO:0005579; GO:0005615; GO:0006954; GO:0006957; GO:0006958; GO:0010575; GO:0010760; GO:0032722; GO:0045766	9986
G1SPH7	Cleavage and polyadenylation specificity factor subunit 2 (Cleavage and polyadenylation specificity factor 100 kDa subunit)	mRNA 3'-end processing by stem-loop binding and cleavage [GO:0006398]; mRNA cleavage [GO:0006379]; mRNA polyadenylation [GO:0006378]	mRNA cleavage and polyadenylation specificity factor complex [GO:0005847]	RNA binding [GO:0003723]	mRNA cleavage and polyadenylation specificity factor complex [GO:0005847]; RNA binding [GO:0003723]; mRNA 3'-end processing by stem-loop binding and cleavage [GO:0006398]; mRNA cleavage [GO:0006379]; mRNA polyadenylation [GO:0006378]	GO:0003723; GO:0005847; GO:0006378; GO:0006379; GO:0006398	9986
G1SPN6	Adhesion G protein-coupled receptor B2	calcineurin-NFAT signaling cascade [GO:0033173]; cell surface receptor signaling pathway [GO:0007166]; negative regulation of angiogenesis [GO:0016525]	integral component of membrane [GO:0016021]; plasma membrane [GO:0005886]	G protein-coupled receptor activity [GO:0004930]	integral component of membrane [GO:0016021]; plasma membrane [GO:0005886]; G protein-coupled receptor activity [GO:0004930]; calcineurin-NFAT signaling cascade [GO:0033173]; cell surface receptor signaling pathway [GO:0007166]; negative regulation of angiogenesis [GO:0016525]	GO:0004930; GO:0005886; GO:0007166; GO:0016021; GO:0016525; GO:0033173	9986
G1SQ02	Peroxiredoxin-1 (EC 1.11.1.24)			peroxidase activity [GO:0004601]; peroxiredoxin activity [GO:0051920]	peroxidase activity [GO:0004601]; peroxiredoxin activity [GO:0051920]	GO:0004601; GO:0051920	9986
G1SQ70	Alpha-2-macroglobulin	negative regulation of complement activation, lectin pathway [GO:0001869]	extracellular space [GO:0005615]	calcium-dependent protein binding [GO:0048306]; interleukin-1 binding [GO:0019966]; interleukin-8 binding [GO:0019959]; protease binding [GO:0002020]; serine-type endopeptidase inhibitor activity [GO:0004867]; signaling receptor binding [GO:0005102]; tumor necrosis factor binding [GO:0043120]	extracellular space [GO:0005615]; calcium-dependent protein binding [GO:0048306]; interleukin-1 binding [GO:0019966]; interleukin-8 binding [GO:0019959]; protease binding [GO:0002020]; serine-type endopeptidase inhibitor activity [GO:0004867]; signaling receptor binding [GO:0005102]; tumor necrosis factor binding [GO:0043120]; negative regulation of complement activation, lectin pathway [GO:00018…	GO:0001869; GO:0002020; GO:0004867; GO:0005102; GO:0005615; GO:0019959; GO:0019966; GO:0043120; GO:0048306	9986
G1SQG5	Malate dehydrogenase (EC 1.1.1.37)	carbohydrate metabolic process [GO:0005975]; malate metabolic process [GO:0006108]; tricarboxylic acid cycle [GO:0006099]		L-malate dehydrogenase activity [GO:0030060]	L-malate dehydrogenase activity [GO:0030060]; carbohydrate metabolic process [GO:0005975]; malate metabolic process [GO:0006108]; tricarboxylic acid cycle [GO:0006099]	GO:0005975; GO:0006099; GO:0006108; GO:0030060	9986
G1SQG6	SERPIN domain-containing protein		extracellular space [GO:0005615]		extracellular space [GO:0005615]	GO:0005615	9986
G1SQR7	NTF2 domain-containing protein						9986
G1SQU1	Proteasome subunit beta	cell morphogenesis [GO:0000902]; proteolysis involved in cellular protein catabolic process [GO:0051603]; T cell proliferation [GO:0042098]	cytoplasm [GO:0005737]; nucleus [GO:0005634]; proteasome core complex [GO:0005839]; spermatoproteasome complex [GO:1990111]	threonine-type endopeptidase activity [GO:0004298]	cytoplasm [GO:0005737]; nucleus [GO:0005634]; proteasome core complex [GO:0005839]; spermatoproteasome complex [GO:1990111]; threonine-type endopeptidase activity [GO:0004298]; cell morphogenesis [GO:0000902]; proteolysis involved in cellular protein catabolic process [GO:0051603]; T cell proliferation [GO:0042098]	GO:0000902; GO:0004298; GO:0005634; GO:0005737; GO:0005839; GO:0042098; GO:0051603; GO:1990111	9986
G1SR15	CD109 molecule	hair follicle development [GO:0001942]; negative regulation of keratinocyte proliferation [GO:0010839]; negative regulation of protein phosphorylation [GO:0001933]; negative regulation of transforming growth factor beta receptor signaling pathway [GO:0030512]; negative regulation of wound healing [GO:0061045]; osteoclast fusion [GO:0072675]; regulation of keratinocyte differentiation [GO:0045616]	cytosol [GO:0005829]; extracellular space [GO:0005615]; plasma membrane [GO:0005886]	serine-type endopeptidase inhibitor activity [GO:0004867]; transforming growth factor beta binding [GO:0050431]	cytosol [GO:0005829]; extracellular space [GO:0005615]; plasma membrane [GO:0005886]; serine-type endopeptidase inhibitor activity [GO:0004867]; transforming growth factor beta binding [GO:0050431]; hair follicle development [GO:0001942]; negative regulation of keratinocyte proliferation [GO:0010839]; negative regulation of protein phosphorylation [GO:0001933]; negative regulation of transforming…	GO:0001933; GO:0001942; GO:0004867; GO:0005615; GO:0005829; GO:0005886; GO:0010839; GO:0030512; GO:0045616; GO:0050431; GO:0061045; GO:0072675	9986
G1SR53	Alpha-L-fucosidase (EC 3.2.1.51)	fucose metabolic process [GO:0006004]		alpha-L-fucosidase activity [GO:0004560]	alpha-L-fucosidase activity [GO:0004560]; fucose metabolic process [GO:0006004]	GO:0004560; GO:0006004	9986
G1SRA9	59 kDa serine/threonine-protein kinase (Beta-integrin-linked kinase) (ILK-1) (ILK-2) (Integrin-linked protein kinase) (p59ILK)		focal adhesion [GO:0005925]; lamellipodium [GO:0030027]; sarcomere [GO:0030017]	ATP binding [GO:0005524]; protein serine/threonine kinase activity [GO:0004674]	focal adhesion [GO:0005925]; lamellipodium [GO:0030027]; sarcomere [GO:0030017]; ATP binding [GO:0005524]; protein serine/threonine kinase activity [GO:0004674]	GO:0004674; GO:0005524; GO:0005925; GO:0030017; GO:0030027	9986
G1SRC2	Dachsous cadherin-related 1	homophilic cell adhesion via plasma membrane adhesion molecules [GO:0007156]	integral component of membrane [GO:0016021]; plasma membrane [GO:0005886]	calcium ion binding [GO:0005509]	integral component of membrane [GO:0016021]; plasma membrane [GO:0005886]; calcium ion binding [GO:0005509]; homophilic cell adhesion via plasma membrane adhesion molecules [GO:0007156]	GO:0005509; GO:0005886; GO:0007156; GO:0016021	9986
G1SRJ7	72 kDa gelatinase (EC 3.4.24.24) (72 kDa type IV collagenase) (Matrix metalloproteinase-2) (PEX)	collagen catabolic process [GO:0030574]	extracellular matrix [GO:0031012]; extracellular region [GO:0005576]	metalloendopeptidase activity [GO:0004222]; zinc ion binding [GO:0008270]	extracellular matrix [GO:0031012]; extracellular region [GO:0005576]; metalloendopeptidase activity [GO:0004222]; zinc ion binding [GO:0008270]; collagen catabolic process [GO:0030574]	GO:0004222; GO:0005576; GO:0008270; GO:0030574; GO:0031012	9986
G1SRL5	Carboxylic ester hydrolase (EC 3.1.1.-)			hydrolase activity [GO:0016787]	hydrolase activity [GO:0016787]	GO:0016787	9986
G1SS66	C3/C5 convertase (EC 3.4.21.43) (Complement C2) (Complement C2a fragment) (Complement C2b fragment)	complement activation, classical pathway [GO:0006958]; innate immune response [GO:0045087]; positive regulation of apoptotic cell clearance [GO:2000427]	extracellular region [GO:0005576]	serine-type endopeptidase activity [GO:0004252]	extracellular region [GO:0005576]; serine-type endopeptidase activity [GO:0004252]; complement activation, classical pathway [GO:0006958]; innate immune response [GO:0045087]; positive regulation of apoptotic cell clearance [GO:2000427]	GO:0004252; GO:0005576; GO:0006958; GO:0045087; GO:2000427	9986
G1SS69	C3/C5 convertase (EC 3.4.21.47) (Complement factor B) (Complement factor B Ba fragment) (Complement factor B Bb fragment)	complement activation, alternative pathway [GO:0006957]	extracellular region [GO:0005576]	serine-type endopeptidase activity [GO:0004252]	extracellular region [GO:0005576]; serine-type endopeptidase activity [GO:0004252]; complement activation, alternative pathway [GO:0006957]	GO:0004252; GO:0005576; GO:0006957	9986
G1SS91	C4a anaphylatoxin (Complement C4 gamma chain)	complement activation, classical pathway [GO:0006958]; inflammatory response [GO:0006954]; innate immune response [GO:0045087]	axon [GO:0030424]; dendrite [GO:0030425]; extracellular space [GO:0005615]; synapse [GO:0045202]	endopeptidase inhibitor activity [GO:0004866]	axon [GO:0030424]; dendrite [GO:0030425]; extracellular space [GO:0005615]; synapse [GO:0045202]; endopeptidase inhibitor activity [GO:0004866]; complement activation, classical pathway [GO:0006958]; inflammatory response [GO:0006954]; innate immune response [GO:0045087]	GO:0004866; GO:0005615; GO:0006954; GO:0006958; GO:0030424; GO:0030425; GO:0045087; GO:0045202	9986
G1SSA8	Uncharacterized protein	collagen fibril organization [GO:0030199]	collagen-containing extracellular matrix [GO:0062023]		collagen-containing extracellular matrix [GO:0062023]; collagen fibril organization [GO:0030199]	GO:0030199; GO:0062023	9986
G1SSP5	Ig-like domain-containing protein		integral component of membrane [GO:0016021]		integral component of membrane [GO:0016021]	GO:0016021	9986
G1SSW0	Desmoglein 2	bundle of His cell-Purkinje myocyte adhesion involved in cell communication [GO:0086073]; desmosome organization [GO:0002934]; homophilic cell adhesion via plasma membrane adhesion molecules [GO:0007156]; Purkinje myocyte development [GO:0003165]; regulation of heart rate by cardiac conduction [GO:0086091]; regulation of ventricular cardiac muscle cell action potential [GO:0098911]	desmosome [GO:0030057]; integral component of membrane [GO:0016021]; intercalated disc [GO:0014704]; intracellular membrane-bounded organelle [GO:0043231]; plasma membrane [GO:0005886]	calcium ion binding [GO:0005509]; cell adhesion molecule binding [GO:0050839]	desmosome [GO:0030057]; integral component of membrane [GO:0016021]; intercalated disc [GO:0014704]; intracellular membrane-bounded organelle [GO:0043231]; plasma membrane [GO:0005886]; calcium ion binding [GO:0005509]; cell adhesion molecule binding [GO:0050839]; bundle of His cell-Purkinje myocyte adhesion involved in cell communication [GO:0086073]; desmosome organization [GO:0002934]; homophi…	GO:0002934; GO:0003165; GO:0005509; GO:0005886; GO:0007156; GO:0014704; GO:0016021; GO:0030057; GO:0043231; GO:0050839; GO:0086073; GO:0086091; GO:0098911	9986
G1ST17	Peptidoglycan-recognition protein	antimicrobial humoral immune response mediated by antimicrobial peptide [GO:0061844]; defense response to Gram-positive bacterium [GO:0050830]; detection of bacterium [GO:0016045]; innate immune response [GO:0045087]; killing of cells of other organism [GO:0031640]; peptidoglycan catabolic process [GO:0009253]		N-acetylmuramoyl-L-alanine amidase activity [GO:0008745]; peptidoglycan binding [GO:0042834]; peptidoglycan immune receptor activity [GO:0016019]; zinc ion binding [GO:0008270]	N-acetylmuramoyl-L-alanine amidase activity [GO:0008745]; peptidoglycan binding [GO:0042834]; peptidoglycan immune receptor activity [GO:0016019]; zinc ion binding [GO:0008270]; antimicrobial humoral immune response mediated by antimicrobial peptide [GO:0061844]; defense response to Gram-positive bacterium [GO:0050830]; detection of bacterium [GO:0016045]; innate immune response [GO:0045087]; kil…	GO:0008270; GO:0008745; GO:0009253; GO:0016019; GO:0016045; GO:0031640; GO:0042834; GO:0045087; GO:0050830; GO:0061844	9986
G1ST52	Uncharacterized protein		collagen trimer [GO:0005581]	serine-type endopeptidase inhibitor activity [GO:0004867]	collagen trimer [GO:0005581]; serine-type endopeptidase inhibitor activity [GO:0004867]	GO:0004867; GO:0005581	9986
G1STA7	Peptidoglycan recognition protein 2	biological process involved in interaction with host [GO:0051701]; defense response to Gram-positive bacterium [GO:0050830]; detection of bacterium [GO:0016045]; negative regulation of interferon-gamma production [GO:0032689]; negative regulation of natural killer cell differentiation involved in immune response [GO:0032827]; peptidoglycan catabolic process [GO:0009253]; regulation of inflammator…		N-acetylmuramoyl-L-alanine amidase activity [GO:0008745]; peptidoglycan binding [GO:0042834]; peptidoglycan immune receptor activity [GO:0016019]; zinc ion binding [GO:0008270]	N-acetylmuramoyl-L-alanine amidase activity [GO:0008745]; peptidoglycan binding [GO:0042834]; peptidoglycan immune receptor activity [GO:0016019]; zinc ion binding [GO:0008270]; biological process involved in interaction with host [GO:0051701]; defense response to Gram-positive bacterium [GO:0050830]; detection of bacterium [GO:0016045]; negative regulation of interferon-gamma production [GO:0032…	GO:0008270; GO:0008745; GO:0009253; GO:0016019; GO:0016045; GO:0032689; GO:0032827; GO:0042834; GO:0050727; GO:0050830; GO:0051701	9986
G1STB6	Actin alpha cardiac muscle 1	actin-myosin filament sliding [GO:0033275]; cardiac muscle tissue morphogenesis [GO:0055008]; cardiac myofibril assembly [GO:0055003]; heart contraction [GO:0060047]; mesenchyme migration [GO:0090131]; negative regulation of apoptotic process [GO:0043066]; positive regulation of gene expression [GO:0010628]; skeletal muscle thin filament assembly [GO:0030240]	actin filament [GO:0005884]; cell body [GO:0044297]; cytoplasm [GO:0005737]; filopodium [GO:0030175]; glutamatergic synapse [GO:0098978]; I band [GO:0031674]; lamellipodium [GO:0030027]	ATPase activity [GO:0016887]; ATP binding [GO:0005524]; myosin binding [GO:0017022]	actin filament [GO:0005884]; cell body [GO:0044297]; cytoplasm [GO:0005737]; filopodium [GO:0030175]; glutamatergic synapse [GO:0098978]; I band [GO:0031674]; lamellipodium [GO:0030027]; ATP binding [GO:0005524]; ATPase activity [GO:0016887]; myosin binding [GO:0017022]; actin-myosin filament sliding [GO:0033275]; cardiac muscle tissue morphogenesis [GO:0055008]; cardiac myofibril assembly [GO:00…	GO:0005524; GO:0005737; GO:0005884; GO:0010628; GO:0016887; GO:0017022; GO:0030027; GO:0030175; GO:0030240; GO:0031674; GO:0033275; GO:0043066; GO:0044297; GO:0055003; GO:0055008; GO:0060047; GO:0090131; GO:0098978	9986
G1STF7	Beta-1 metal-binding globulin (Serotransferrin) (Siderophilin)	cellular iron ion homeostasis [GO:0006879]; iron ion transport [GO:0006826]	extracellular space [GO:0005615]	ferric iron binding [GO:0008199]	extracellular space [GO:0005615]; ferric iron binding [GO:0008199]; cellular iron ion homeostasis [GO:0006879]; iron ion transport [GO:0006826]	GO:0005615; GO:0006826; GO:0006879; GO:0008199	9986
G1STJ4	Complement C3 alpha chain	complement activation, alternative pathway [GO:0006957]; complement activation, classical pathway [GO:0006958]; inflammatory response [GO:0006954]	extracellular space [GO:0005615]		extracellular space [GO:0005615]; complement activation, alternative pathway [GO:0006957]; complement activation, classical pathway [GO:0006958]; inflammatory response [GO:0006954]	GO:0005615; GO:0006954; GO:0006957; GO:0006958	9986
G1STT3	Serpin family B member 10		cytosol [GO:0005829]; extracellular space [GO:0005615]; nucleoplasm [GO:0005654]		cytosol [GO:0005829]; extracellular space [GO:0005615]; nucleoplasm [GO:0005654]	GO:0005615; GO:0005654; GO:0005829	9986
G1SU36	Apolipoprotein M	cholesterol efflux [GO:0033344]; high-density lipoprotein particle assembly [GO:0034380]; high-density lipoprotein particle clearance [GO:0034384]; high-density lipoprotein particle remodeling [GO:0034375]; lipoprotein metabolic process [GO:0042157]; negative regulation of plasma lipoprotein oxidation [GO:0034445]; reverse cholesterol transport [GO:0043691]	discoidal high-density lipoprotein particle [GO:0034365]; low-density lipoprotein particle [GO:0034362]; spherical high-density lipoprotein particle [GO:0034366]; very-low-density lipoprotein particle [GO:0034361]	antioxidant activity [GO:0016209]; lipid transporter activity [GO:0005319]; phospholipid binding [GO:0005543]	discoidal high-density lipoprotein particle [GO:0034365]; low-density lipoprotein particle [GO:0034362]; spherical high-density lipoprotein particle [GO:0034366]; very-low-density lipoprotein particle [GO:0034361]; antioxidant activity [GO:0016209]; lipid transporter activity [GO:0005319]; phospholipid binding [GO:0005543]; cholesterol efflux [GO:0033344]; high-density lipoprotein particle assemb…	GO:0005319; GO:0005543; GO:0016209; GO:0033344; GO:0034361; GO:0034362; GO:0034365; GO:0034366; GO:0034375; GO:0034380; GO:0034384; GO:0034445; GO:0042157; GO:0043691	9986
G1SU71	Proteasome subunit beta	proteolysis involved in cellular protein catabolic process [GO:0051603]	cytoplasm [GO:0005737]; nucleus [GO:0005634]; proteasome core complex [GO:0005839]	threonine-type endopeptidase activity [GO:0004298]	cytoplasm [GO:0005737]; nucleus [GO:0005634]; proteasome core complex [GO:0005839]; threonine-type endopeptidase activity [GO:0004298]; proteolysis involved in cellular protein catabolic process [GO:0051603]	GO:0004298; GO:0005634; GO:0005737; GO:0005839; GO:0051603	9986
G1SU82	Gc-globulin (Group-specific component) (Vitamin D-binding protein)		extracellular space [GO:0005615]	actin binding [GO:0003779]; vitamin D binding [GO:0005499]; vitamin transmembrane transporter activity [GO:0090482]	extracellular space [GO:0005615]; actin binding [GO:0003779]; vitamin D binding [GO:0005499]; vitamin transmembrane transporter activity [GO:0090482]	GO:0003779; GO:0005499; GO:0005615; GO:0090482	9986
G1SUJ3	Histone H2A		nucleosome [GO:0000786]; nucleus [GO:0005634]	DNA binding [GO:0003677]; protein heterodimerization activity [GO:0046982]	nucleosome [GO:0000786]; nucleus [GO:0005634]; DNA binding [GO:0003677]; protein heterodimerization activity [GO:0046982]	GO:0000786; GO:0003677; GO:0005634; GO:0046982	9986
G1SUL9	Triacylglycerol lipase (EC 3.1.1.3) (Pancreatic lipase)	lipid catabolic process [GO:0016042]	extracellular region [GO:0005576]	metal ion binding [GO:0046872]; triglyceride lipase activity [GO:0004806]	extracellular region [GO:0005576]; metal ion binding [GO:0046872]; triglyceride lipase activity [GO:0004806]; lipid catabolic process [GO:0016042]	GO:0004806; GO:0005576; GO:0016042; GO:0046872	9986
G1SUS9	Tissue factor pathway inhibitor	blood coagulation [GO:0007596]; cellular response to steroid hormone stimulus [GO:0071383]; negative regulation of blood coagulation [GO:0030195]	caveola [GO:0005901]; cell surface [GO:0009986]; extracellular space [GO:0005615]	serine-type endopeptidase inhibitor activity [GO:0004867]	caveola [GO:0005901]; cell surface [GO:0009986]; extracellular space [GO:0005615]; serine-type endopeptidase inhibitor activity [GO:0004867]; blood coagulation [GO:0007596]; cellular response to steroid hormone stimulus [GO:0071383]; negative regulation of blood coagulation [GO:0030195]	GO:0004867; GO:0005615; GO:0005901; GO:0007596; GO:0009986; GO:0030195; GO:0071383	9986
G1SUW1	Bridging integrator 2	cell chemotaxis [GO:0060326]; phagocytosis, engulfment [GO:0006911]; plasma membrane tubulation [GO:0097320]; podosome assembly [GO:0071800]	cytoplasm [GO:0005737]; phagocytic cup [GO:0001891]; podosome [GO:0002102]	phospholipid binding [GO:0005543]	cytoplasm [GO:0005737]; phagocytic cup [GO:0001891]; podosome [GO:0002102]; phospholipid binding [GO:0005543]; cell chemotaxis [GO:0060326]; phagocytosis, engulfment [GO:0006911]; plasma membrane tubulation [GO:0097320]; podosome assembly [GO:0071800]	GO:0001891; GO:0002102; GO:0005543; GO:0005737; GO:0006911; GO:0060326; GO:0071800; GO:0097320	9986
G1SV13	Ubiquitin-activating enzyme E1 (EC 6.2.1.45)	cellular response to DNA damage stimulus [GO:0006974]	desmosome [GO:0030057]; endosome membrane [GO:0010008]; heterochromatin [GO:0000792]; lysosomal membrane [GO:0005765]; mitochondrion [GO:0005739]; nucleoplasm [GO:0005654]; rough endoplasmic reticulum membrane [GO:0030867]	ATP binding [GO:0005524]; ubiquitin activating enzyme activity [GO:0004839]	desmosome [GO:0030057]; endosome membrane [GO:0010008]; heterochromatin [GO:0000792]; lysosomal membrane [GO:0005765]; mitochondrion [GO:0005739]; nucleoplasm [GO:0005654]; rough endoplasmic reticulum membrane [GO:0030867]; ATP binding [GO:0005524]; ubiquitin activating enzyme activity [GO:0004839]; cellular response to DNA damage stimulus [GO:0006974]	GO:0000792; GO:0004839; GO:0005524; GO:0005654; GO:0005739; GO:0005765; GO:0006974; GO:0010008; GO:0030057; GO:0030867	9986
G1SV24	Cathepsin V		lysosome [GO:0005764]	cysteine-type peptidase activity [GO:0008234]	lysosome [GO:0005764]; cysteine-type peptidase activity [GO:0008234]	GO:0005764; GO:0008234	9986
G1SVB3	Phospholipase A2 group XV	ceramide metabolic process [GO:0006672]; diacylglycerol biosynthetic process [GO:0006651]; phosphatidylcholine catabolic process [GO:0034638]; phosphatidylethanolamine catabolic process [GO:0046338]; phosphatidylglycerol metabolic process [GO:0046471]; phosphatidylserine metabolic process [GO:0006658]	extracellular space [GO:0005615]; lysosome [GO:0005764]; nucleoplasm [GO:0005654]	acylglycerol O-acyltransferase activity [GO:0016411]; calcium-independent phospholipase A2 activity [GO:0047499]; phospholipase A1 activity [GO:0008970]; zinc ion binding [GO:0008270]	extracellular space [GO:0005615]; lysosome [GO:0005764]; nucleoplasm [GO:0005654]; acylglycerol O-acyltransferase activity [GO:0016411]; calcium-independent phospholipase A2 activity [GO:0047499]; phospholipase A1 activity [GO:0008970]; zinc ion binding [GO:0008270]; ceramide metabolic process [GO:0006672]; diacylglycerol biosynthetic process [GO:0006651]; phosphatidylcholine catabolic process [G…	GO:0005615; GO:0005654; GO:0005764; GO:0006651; GO:0006658; GO:0006672; GO:0008270; GO:0008970; GO:0016411; GO:0034638; GO:0046338; GO:0046471; GO:0047499	9986
G1SVE2	Insulin-like growth factor-binding protein 2		extracellular region [GO:0005576]	insulin-like growth factor binding [GO:0005520]	extracellular region [GO:0005576]; insulin-like growth factor binding [GO:0005520]	GO:0005520; GO:0005576	9986
G1SVR4	C-type lectin domain-containing protein		collagen trimer [GO:0005581]	carbohydrate binding [GO:0030246]	collagen trimer [GO:0005581]; carbohydrate binding [GO:0030246]	GO:0005581; GO:0030246	9986
G1SVY8	Creatine kinase (EC 2.7.3.2)	phosphocreatine biosynthetic process [GO:0046314]	extracellular space [GO:0005615]	ATP binding [GO:0005524]; creatine kinase activity [GO:0004111]	extracellular space [GO:0005615]; ATP binding [GO:0005524]; creatine kinase activity [GO:0004111]; phosphocreatine biosynthetic process [GO:0046314]	GO:0004111; GO:0005524; GO:0005615; GO:0046314	9986
G1SWF0	Heparin cofactor 2	blood coagulation [GO:0007596]	extracellular space [GO:0005615]	serine-type endopeptidase inhibitor activity [GO:0004867]	extracellular space [GO:0005615]; serine-type endopeptidase inhibitor activity [GO:0004867]; blood coagulation [GO:0007596]	GO:0004867; GO:0005615; GO:0007596	9986
G1SWG0	Biorientation of chromosomes in cell division 1 like 1	cellular response to DNA damage stimulus [GO:0006974]; replication fork processing [GO:0031297]	nucleoplasm [GO:0005654]		nucleoplasm [GO:0005654]; cellular response to DNA damage stimulus [GO:0006974]; replication fork processing [GO:0031297]	GO:0005654; GO:0006974; GO:0031297	9986
G1SWI7	Proteasome 20S subunit alpha 8	meiotic cell cycle [GO:0051321]; proteasomal protein catabolic process [GO:0010498]; regulation of meiosis I [GO:0060631]; ubiquitin-dependent protein catabolic process [GO:0006511]	nucleus [GO:0005634]; proteasome core complex, alpha-subunit complex [GO:0019773]; spermatoproteasome complex [GO:1990111]		nucleus [GO:0005634]; proteasome core complex, alpha-subunit complex [GO:0019773]; spermatoproteasome complex [GO:1990111]; meiotic cell cycle [GO:0051321]; proteasomal protein catabolic process [GO:0010498]; regulation of meiosis I [GO:0060631]; ubiquitin-dependent protein catabolic process [GO:0006511]	GO:0005634; GO:0006511; GO:0010498; GO:0019773; GO:0051321; GO:0060631; GO:1990111	9986
G1SWK8	Proteasome subunit beta	proteolysis involved in cellular protein catabolic process [GO:0051603]	cytosol [GO:0005829]; nuclear body [GO:0016604]; proteasome core complex [GO:0005839]	threonine-type endopeptidase activity [GO:0004298]	cytosol [GO:0005829]; nuclear body [GO:0016604]; proteasome core complex [GO:0005839]; threonine-type endopeptidase activity [GO:0004298]; proteolysis involved in cellular protein catabolic process [GO:0051603]	GO:0004298; GO:0005829; GO:0005839; GO:0016604; GO:0051603	9986
G1SWV6	Argininosuccinate lyase	arginine biosynthetic process via ornithine [GO:0042450]; urea cycle [GO:0000050]		argininosuccinate lyase activity [GO:0004056]	argininosuccinate lyase activity [GO:0004056]; arginine biosynthetic process via ornithine [GO:0042450]; urea cycle [GO:0000050]	GO:0000050; GO:0004056; GO:0042450	9986
G1SX17	Transcobalamin 2	cobalamin transport [GO:0015889]; cobalt ion transport [GO:0006824]	extracellular space [GO:0005615]	cobalamin binding [GO:0031419]	extracellular space [GO:0005615]; cobalamin binding [GO:0031419]; cobalamin transport [GO:0015889]; cobalt ion transport [GO:0006824]	GO:0005615; GO:0006824; GO:0015889; GO:0031419	9986
G1SX80	Laminin subunit alpha 2	axon guidance [GO:0007411]; cell adhesion [GO:0007155]; positive regulation of synaptic transmission, cholinergic [GO:0032224]; regulation of cell adhesion [GO:0030155]; regulation of cell migration [GO:0030334]; regulation of embryonic development [GO:0045995]	basement membrane [GO:0005604]; neuromuscular junction [GO:0031594]; sarcolemma [GO:0042383]; synaptic cleft [GO:0043083]	signaling receptor binding [GO:0005102]	basement membrane [GO:0005604]; neuromuscular junction [GO:0031594]; sarcolemma [GO:0042383]; synaptic cleft [GO:0043083]; signaling receptor binding [GO:0005102]; axon guidance [GO:0007411]; cell adhesion [GO:0007155]; positive regulation of synaptic transmission, cholinergic [GO:0032224]; regulation of cell adhesion [GO:0030155]; regulation of cell migration [GO:0030334]; regulation of embryoni…	GO:0005102; GO:0005604; GO:0007155; GO:0007411; GO:0030155; GO:0030334; GO:0031594; GO:0032224; GO:0042383; GO:0043083; GO:0045995	9986
G1SXG6	Protein S100 (S100 calcium-binding protein)	activation of cysteine-type endopeptidase activity involved in apoptotic process [GO:0006919]; astrocyte development [GO:0014002]; autophagy [GO:0006914]; innate immune response [GO:0045087]; leukocyte migration involved in inflammatory response [GO:0002523]; neutrophil aggregation [GO:0070488]; neutrophil chemotaxis [GO:0030593]; peptidyl-cysteine S-nitrosylation [GO:0018119]; positive regulatio…	cytosol [GO:0005829]; extracellular space [GO:0005615]; intermediate filament cytoskeleton [GO:0045111]	arachidonic acid binding [GO:0050544]; calcium ion binding [GO:0005509]; microtubule binding [GO:0008017]; RAGE receptor binding [GO:0050786]; Toll-like receptor 4 binding [GO:0035662]; zinc ion binding [GO:0008270]	cytosol [GO:0005829]; extracellular space [GO:0005615]; intermediate filament cytoskeleton [GO:0045111]; arachidonic acid binding [GO:0050544]; calcium ion binding [GO:0005509]; microtubule binding [GO:0008017]; RAGE receptor binding [GO:0050786]; Toll-like receptor 4 binding [GO:0035662]; zinc ion binding [GO:0008270]; activation of cysteine-type endopeptidase activity involved in apoptotic proc…	GO:0002523; GO:0002793; GO:0005509; GO:0005615; GO:0005829; GO:0006914; GO:0006919; GO:0008017; GO:0008270; GO:0014002; GO:0018119; GO:0030593; GO:0035662; GO:0045087; GO:0045111; GO:0050544; GO:0050729; GO:0050786; GO:0070488; GO:2001244	9986
G1SY36	Tropomyosin 4		stress fiber [GO:0001725]	actin binding [GO:0003779]	stress fiber [GO:0001725]; actin binding [GO:0003779]	GO:0001725; GO:0003779	9986
G1SY45	Ig-like domain-containing protein						9986
G1SYA5	S-formylglutathione hydrolase (EC 3.1.2.12)	formaldehyde catabolic process [GO:0046294]	cytoplasm [GO:0005737]	carboxylic ester hydrolase activity [GO:0052689]; S-formylglutathione hydrolase activity [GO:0018738]	cytoplasm [GO:0005737]; carboxylic ester hydrolase activity [GO:0052689]; S-formylglutathione hydrolase activity [GO:0018738]; formaldehyde catabolic process [GO:0046294]	GO:0005737; GO:0018738; GO:0046294; GO:0052689	9986
G1SYJ4	2-phospho-D-glycerate hydro-lyase (EC 4.2.1.11)	glycolytic process [GO:0006096]	phosphopyruvate hydratase complex [GO:0000015]	magnesium ion binding [GO:0000287]; phosphopyruvate hydratase activity [GO:0004634]	phosphopyruvate hydratase complex [GO:0000015]; magnesium ion binding [GO:0000287]; phosphopyruvate hydratase activity [GO:0004634]; glycolytic process [GO:0006096]	GO:0000015; GO:0000287; GO:0004634; GO:0006096	9986
G1SYK4	Uncharacterized protein	complement activation, alternative pathway [GO:0006957]; complement activation, classical pathway [GO:0006958]; inflammatory response [GO:0006954]	extracellular space [GO:0005615]	endopeptidase inhibitor activity [GO:0004866]	extracellular space [GO:0005615]; endopeptidase inhibitor activity [GO:0004866]; complement activation, alternative pathway [GO:0006957]; complement activation, classical pathway [GO:0006958]; inflammatory response [GO:0006954]	GO:0004866; GO:0005615; GO:0006954; GO:0006957; GO:0006958	9986
G1SYT1	Cadherin-5 (Vascular endothelial cadherin)	adherens junction organization [GO:0034332]; bicellular tight junction assembly [GO:0070830]; blood vessel endothelial cell migration [GO:0043534]; blood vessel maturation [GO:0001955]; cell-cell adhesion mediated by cadherin [GO:0044331]; cellular calcium ion homeostasis [GO:0006874]; homophilic cell adhesion via plasma membrane adhesion molecules [GO:0007156]; negative regulation of cell popula…	adherens junction [GO:0005912]; bicellular tight junction [GO:0005923]; external side of plasma membrane [GO:0009897]; integral component of membrane [GO:0016021]; nuclear membrane [GO:0031965]; nucleoplasm [GO:0005654]	beta-catenin binding [GO:0008013]; BMP receptor binding [GO:0070700]; calcium ion binding [GO:0005509]; fibrinogen binding [GO:0070051]; ion channel binding [GO:0044325]; protein phosphatase binding [GO:0019903]; protein tyrosine kinase binding [GO:1990782]; vascular endothelial growth factor receptor 2 binding [GO:0043184]	adherens junction [GO:0005912]; bicellular tight junction [GO:0005923]; external side of plasma membrane [GO:0009897]; integral component of membrane [GO:0016021]; nuclear membrane [GO:0031965]; nucleoplasm [GO:0005654]; beta-catenin binding [GO:0008013]; BMP receptor binding [GO:0070700]; calcium ion binding [GO:0005509]; fibrinogen binding [GO:0070051]; ion channel binding [GO:0044325]; protein…	GO:0001932; GO:0001955; GO:0005509; GO:0005654; GO:0005912; GO:0005923; GO:0006874; GO:0007156; GO:0007179; GO:0008013; GO:0008285; GO:0009897; GO:0010628; GO:0016021; GO:0019903; GO:0030335; GO:0030513; GO:0031115; GO:0031334; GO:0031965; GO:0034332; GO:0035307; GO:0043114; GO:0043184; GO:0043534; GO:0044325; GO:0044331; GO:0045766; GO:0050728; GO:0070051; GO:0070700; GO:0070830; GO:1902396; GO:…	9986
G1SZ14	Proteasome subunit alpha type-3	regulation of endopeptidase activity [GO:0052548]; ubiquitin-dependent protein catabolic process [GO:0006511]	cytoplasm [GO:0005737]; nucleus [GO:0005634]; proteasome core complex, alpha-subunit complex [GO:0019773]	ubiquitin protein ligase binding [GO:0031625]	cytoplasm [GO:0005737]; nucleus [GO:0005634]; proteasome core complex, alpha-subunit complex [GO:0019773]; ubiquitin protein ligase binding [GO:0031625]; regulation of endopeptidase activity [GO:0052548]; ubiquitin-dependent protein catabolic process [GO:0006511]	GO:0005634; GO:0005737; GO:0006511; GO:0019773; GO:0031625; GO:0052548	9986
G1SZ47	40S ribosomal protein S23	translation [GO:0006412]	small ribosomal subunit [GO:0015935]	structural constituent of ribosome [GO:0003735]	small ribosomal subunit [GO:0015935]; structural constituent of ribosome [GO:0003735]; translation [GO:0006412]	GO:0003735; GO:0006412; GO:0015935	9986
G1SZD6	14-3-3 protein theta	negative regulation of transcription, DNA-templated [GO:0045892]	cytoplasm [GO:0005737]; protein-containing complex [GO:0032991]	identical protein binding [GO:0042802]; protein N-terminus binding [GO:0047485]	cytoplasm [GO:0005737]; protein-containing complex [GO:0032991]; identical protein binding [GO:0042802]; protein N-terminus binding [GO:0047485]; negative regulation of transcription, DNA-templated [GO:0045892]	GO:0005737; GO:0032991; GO:0042802; GO:0045892; GO:0047485	9986
G1SZV5	Apolipoprotein A-I	adrenal gland development [GO:0030325]; blood vessel endothelial cell migration [GO:0043534]; cholesterol biosynthetic process [GO:0006695]; cholesterol efflux [GO:0033344]; cholesterol homeostasis [GO:0042632]; cholesterol import [GO:0070508]; endothelial cell proliferation [GO:0001935]; glucocorticoid metabolic process [GO:0008211]; G protein-coupled receptor signaling pathway [GO:0007186]; hig…	endocytic vesicle [GO:0030139]; spherical high-density lipoprotein particle [GO:0034366]; very-low-density lipoprotein particle [GO:0034361]	amyloid-beta binding [GO:0001540]; apolipoprotein A-I receptor binding [GO:0034191]; chemorepellent activity [GO:0045499]; cholesterol binding [GO:0015485]; cholesterol transfer activity [GO:0120020]; enzyme binding [GO:0019899]; heat shock protein binding [GO:0031072]; high-density lipoprotein particle binding [GO:0008035]; high-density lipoprotein particle receptor binding [GO:0070653]; identic…	endocytic vesicle [GO:0030139]; spherical high-density lipoprotein particle [GO:0034366]; very-low-density lipoprotein particle [GO:0034361]; amyloid-beta binding [GO:0001540]; apolipoprotein A-I receptor binding [GO:0034191]; chemorepellent activity [GO:0045499]; cholesterol binding [GO:0015485]; cholesterol transfer activity [GO:0120020]; enzyme binding [GO:0019899]; heat shock protein binding …	GO:0001540; GO:0001932; GO:0001935; GO:0002719; GO:0005543; GO:0006656; GO:0006695; GO:0007186; GO:0007229; GO:0008035; GO:0008211; GO:0010804; GO:0010873; GO:0010875; GO:0010903; GO:0015485; GO:0018158; GO:0018206; GO:0019899; GO:0019915; GO:0030139; GO:0030300; GO:0030325; GO:0031072; GO:0032489; GO:0032691; GO:0033344; GO:0033700; GO:0034115; GO:0034191; GO:0034361; GO:0034366; GO:0034375; GO:…	9986
G1T013	Malic enzyme	malate metabolic process [GO:0006108]; regulation of NADP metabolic process [GO:1902031]		identical protein binding [GO:0042802]; malate dehydrogenase (decarboxylating) (NAD+) activity [GO:0004471]; malate dehydrogenase (decarboxylating) (NADP+) activity [GO:0004473]; manganese ion binding [GO:0030145]; NAD binding [GO:0051287]	identical protein binding [GO:0042802]; malate dehydrogenase (decarboxylating) (NAD+) activity [GO:0004471]; malate dehydrogenase (decarboxylating) (NADP+) activity [GO:0004473]; manganese ion binding [GO:0030145]; NAD binding [GO:0051287]; malate metabolic process [GO:0006108]; regulation of NADP metabolic process [GO:1902031]	GO:0004471; GO:0004473; GO:0006108; GO:0030145; GO:0042802; GO:0051287; GO:1902031	9986
G1T0F8	Hyaluronan binding protein 2		extracellular region [GO:0005576]	calcium ion binding [GO:0005509]; serine-type endopeptidase activity [GO:0004252]	extracellular region [GO:0005576]; calcium ion binding [GO:0005509]; serine-type endopeptidase activity [GO:0004252]	GO:0004252; GO:0005509; GO:0005576	9986
G1T0J6	Inter-alpha-trypsin inhibitor heavy chain 1	hyaluronan metabolic process [GO:0030212]	extracellular region [GO:0005576]	serine-type endopeptidase inhibitor activity [GO:0004867]	extracellular region [GO:0005576]; serine-type endopeptidase inhibitor activity [GO:0004867]; hyaluronan metabolic process [GO:0030212]	GO:0004867; GO:0005576; GO:0030212	9986
G1T0Q0	Fibulin 1		extracellular region [GO:0005576]	calcium ion binding [GO:0005509]	extracellular region [GO:0005576]; calcium ion binding [GO:0005509]	GO:0005509; GO:0005576	9986
G1T0U8	Prenylcysteine oxidase 1	prenylated protein catabolic process [GO:0030327]; prenylcysteine catabolic process [GO:0030328]	lysosome [GO:0005764]; very-low-density lipoprotein particle [GO:0034361]	prenylcysteine oxidase activity [GO:0001735]	lysosome [GO:0005764]; very-low-density lipoprotein particle [GO:0034361]; prenylcysteine oxidase activity [GO:0001735]; prenylated protein catabolic process [GO:0030327]; prenylcysteine catabolic process [GO:0030328]	GO:0001735; GO:0005764; GO:0030327; GO:0030328; GO:0034361	9986
G1T0X2	Fibrinogen alpha chain (Fibrinopeptide A)	blood coagulation, common pathway [GO:0072377]; cell-matrix adhesion [GO:0007160]; fibrinolysis [GO:0042730]; induction of bacterial agglutination [GO:0043152]; negative regulation of endothelial cell apoptotic process [GO:2000352]; negative regulation of extrinsic apoptotic signaling pathway via death domain receptors [GO:1902042]; plasminogen activation [GO:0031639]; platelet aggregation [GO:00…	cell cortex [GO:0005938]; external side of plasma membrane [GO:0009897]; fibrinogen complex [GO:0005577]; platelet alpha granule [GO:0031091]; synapse [GO:0045202]	cell adhesion molecule binding [GO:0050839]; signaling receptor binding [GO:0005102]; structural molecule activity [GO:0005198]	cell cortex [GO:0005938]; external side of plasma membrane [GO:0009897]; fibrinogen complex [GO:0005577]; platelet alpha granule [GO:0031091]; synapse [GO:0045202]; cell adhesion molecule binding [GO:0050839]; signaling receptor binding [GO:0005102]; structural molecule activity [GO:0005198]; blood coagulation, common pathway [GO:0072377]; cell-matrix adhesion [GO:0007160]; fibrinolysis [GO:00427…	GO:0005102; GO:0005198; GO:0005577; GO:0005938; GO:0007160; GO:0009897; GO:0031091; GO:0031639; GO:0034116; GO:0042730; GO:0043152; GO:0045202; GO:0045907; GO:0045921; GO:0050714; GO:0050839; GO:0051258; GO:0051592; GO:0070374; GO:0070527; GO:0072377; GO:0090277; GO:1902042; GO:2000352	9986
G1T112	Activated leukocyte cell adhesion molecule (CD166 antigen)	heterophilic cell-cell adhesion via plasma membrane cell adhesion molecules [GO:0007157]; motor neuron axon guidance [GO:0008045]	axon [GO:0030424]; dendrite [GO:0030425]; external side of plasma membrane [GO:0009897]; immunological synapse [GO:0001772]; integral component of membrane [GO:0016021]; intrinsic component of plasma membrane [GO:0031226]; neuronal cell body [GO:0043025]; T cell receptor complex [GO:0042101]	identical protein binding [GO:0042802]	axon [GO:0030424]; dendrite [GO:0030425]; external side of plasma membrane [GO:0009897]; immunological synapse [GO:0001772]; integral component of membrane [GO:0016021]; intrinsic component of plasma membrane [GO:0031226]; neuronal cell body [GO:0043025]; T cell receptor complex [GO:0042101]; identical protein binding [GO:0042802]; heterophilic cell-cell adhesion via plasma membrane cell adhesion…	GO:0001772; GO:0007157; GO:0008045; GO:0009897; GO:0016021; GO:0030424; GO:0030425; GO:0031226; GO:0042101; GO:0042802; GO:0043025	9986
G1T127	Kallikrein B1	blood coagulation [GO:0007596]	extracellular region [GO:0005576]	serine-type endopeptidase activity [GO:0004252]	extracellular region [GO:0005576]; serine-type endopeptidase activity [GO:0004252]; blood coagulation [GO:0007596]	GO:0004252; GO:0005576; GO:0007596	9986
G1T180	Integrin subunit alpha 2	cell adhesion [GO:0007155]; integrin-mediated signaling pathway [GO:0007229]	integrin complex [GO:0008305]	metal ion binding [GO:0046872]	integrin complex [GO:0008305]; metal ion binding [GO:0046872]; cell adhesion [GO:0007155]; integrin-mediated signaling pathway [GO:0007229]	GO:0007155; GO:0007229; GO:0008305; GO:0046872	9986
G1T1B8	Uncharacterized protein	blood coagulation, fibrin clot formation [GO:0072378]; peptide cross-linking [GO:0018149]		protein-glutamine gamma-glutamyltransferase activity [GO:0003810]	protein-glutamine gamma-glutamyltransferase activity [GO:0003810]; blood coagulation, fibrin clot formation [GO:0072378]; peptide cross-linking [GO:0018149]	GO:0003810; GO:0018149; GO:0072378	9986
G1T1Z5	Extracellular matrix protein 1	chondrocyte development [GO:0002063]; endochondral bone growth [GO:0003416]; inflammatory response [GO:0006954]; negative regulation of bone mineralization [GO:0030502]; negative regulation of cytokine-mediated signaling pathway [GO:0001960]; negative regulation of peptidase activity [GO:0010466]; positive regulation of angiogenesis [GO:0045766]; positive regulation of endothelial cell proliferat…	collagen-containing extracellular matrix [GO:0062023]; extracellular space [GO:0005615]	interleukin-2 receptor binding [GO:0005134]; laminin binding [GO:0043236]; protease binding [GO:0002020]; protein C-terminus binding [GO:0008022]	collagen-containing extracellular matrix [GO:0062023]; extracellular space [GO:0005615]; interleukin-2 receptor binding [GO:0005134]; laminin binding [GO:0043236]; protease binding [GO:0002020]; protein C-terminus binding [GO:0008022]; chondrocyte development [GO:0002063]; endochondral bone growth [GO:0003416]; inflammatory response [GO:0006954]; negative regulation of bone mineralization [GO:003…	GO:0001938; GO:0001960; GO:0002020; GO:0002063; GO:0002828; GO:0003416; GO:0005134; GO:0005615; GO:0006357; GO:0006954; GO:0007165; GO:0008022; GO:0010466; GO:0030502; GO:0043236; GO:0045766; GO:0062023; GO:2000404	9986
G1T2C4	Transgelin			actin filament binding [GO:0051015]	actin filament binding [GO:0051015]	GO:0051015	9986
G1T2L1	Proteasome subunit alpha type	ubiquitin-dependent protein catabolic process [GO:0006511]	cytoplasm [GO:0005737]; nucleus [GO:0005634]; proteasome core complex, alpha-subunit complex [GO:0019773]		cytoplasm [GO:0005737]; nucleus [GO:0005634]; proteasome core complex, alpha-subunit complex [GO:0019773]; ubiquitin-dependent protein catabolic process [GO:0006511]	GO:0005634; GO:0005737; GO:0006511; GO:0019773	9986
G1T2M9	Osteonectin (SPARC) (Secreted protein acidic and rich in cysteine)		basement membrane [GO:0005604]; extracellular space [GO:0005615]; membrane [GO:0016020]	calcium ion binding [GO:0005509]; collagen binding [GO:0005518]	basement membrane [GO:0005604]; extracellular space [GO:0005615]; membrane [GO:0016020]; calcium ion binding [GO:0005509]; collagen binding [GO:0005518]	GO:0005509; GO:0005518; GO:0005604; GO:0005615; GO:0016020	9986
G1T3X1	Complement component C9	cell killing [GO:0001906]; complement activation, alternative pathway [GO:0006957]; complement activation, classical pathway [GO:0006958]; cytolysis [GO:0019835]; protein homooligomerization [GO:0051260]	extracellular space [GO:0005615]; membrane attack complex [GO:0005579]; other organism cell membrane [GO:0044218]		extracellular space [GO:0005615]; membrane attack complex [GO:0005579]; other organism cell membrane [GO:0044218]; cell killing [GO:0001906]; complement activation, alternative pathway [GO:0006957]; complement activation, classical pathway [GO:0006958]; cytolysis [GO:0019835]; protein homooligomerization [GO:0051260]	GO:0001906; GO:0005579; GO:0005615; GO:0006957; GO:0006958; GO:0019835; GO:0044218; GO:0051260	9986
G1T3Y8	60 kDa chaperonin (EC 5.6.1.7) (60 kDa heat shock protein, mitochondrial) (Chaperonin 60) (Heat shock protein 60)	cellular response to interleukin-7 [GO:0098761]; positive regulation of interferon-alpha production [GO:0032727]; positive regulation of interferon-gamma production [GO:0032729]; positive regulation of T cell activation [GO:0050870]; protein refolding [GO:0042026]; T cell activation [GO:0042110]	mitochondrion [GO:0005739]; plasma membrane [GO:0005886]; secretory granule [GO:0030141]	ATPase activity [GO:0016887]; ATP binding [GO:0005524]; isomerase activity [GO:0016853]; lipopolysaccharide binding [GO:0001530]	mitochondrion [GO:0005739]; plasma membrane [GO:0005886]; secretory granule [GO:0030141]; ATP binding [GO:0005524]; ATPase activity [GO:0016887]; isomerase activity [GO:0016853]; lipopolysaccharide binding [GO:0001530]; cellular response to interleukin-7 [GO:0098761]; positive regulation of interferon-alpha production [GO:0032727]; positive regulation of interferon-gamma production [GO:0032729]; …	GO:0001530; GO:0005524; GO:0005739; GO:0005886; GO:0016853; GO:0016887; GO:0030141; GO:0032727; GO:0032729; GO:0042026; GO:0042110; GO:0050870; GO:0098761	9986
G1T3Z1	Mannan-binding protein (Mannose-binding protein C)	complement activation, classical pathway [GO:0006958]; complement activation, lectin pathway [GO:0001867]	collagen trimer [GO:0005581]	mannose binding [GO:0005537]	collagen trimer [GO:0005581]; mannose binding [GO:0005537]; complement activation, classical pathway [GO:0006958]; complement activation, lectin pathway [GO:0001867]	GO:0001867; GO:0005537; GO:0005581; GO:0006958	9986
G1T432	Adenylyl cyclase-associated protein	actin cytoskeleton organization [GO:0030036]; ameboidal-type cell migration [GO:0001667]; cell morphogenesis [GO:0000902]; receptor-mediated endocytosis [GO:0006898]	cortical actin cytoskeleton [GO:0030864]; plasma membrane [GO:0005886]	actin binding [GO:0003779]	cortical actin cytoskeleton [GO:0030864]; plasma membrane [GO:0005886]; actin binding [GO:0003779]; actin cytoskeleton organization [GO:0030036]; ameboidal-type cell migration [GO:0001667]; cell morphogenesis [GO:0000902]; receptor-mediated endocytosis [GO:0006898]	GO:0000902; GO:0001667; GO:0003779; GO:0005886; GO:0006898; GO:0030036; GO:0030864	9986
G1T438	Cysteine rich secretory protein 3		extracellular region [GO:0005576]		extracellular region [GO:0005576]	GO:0005576	9986
G1T441	Carboxylic ester hydrolase (EC 3.1.1.-)			hydrolase activity [GO:0016787]	hydrolase activity [GO:0016787]	GO:0016787	9986
G1T4Q9	Proteasome subunit beta	proteasome-mediated ubiquitin-dependent protein catabolic process [GO:0043161]; response to oxidative stress [GO:0006979]	centrosome [GO:0005813]; cytoplasm [GO:0005737]; nucleoplasm [GO:0005654]; proteasome core complex [GO:0005839]	threonine-type endopeptidase activity [GO:0004298]	centrosome [GO:0005813]; cytoplasm [GO:0005737]; nucleoplasm [GO:0005654]; proteasome core complex [GO:0005839]; threonine-type endopeptidase activity [GO:0004298]; proteasome-mediated ubiquitin-dependent protein catabolic process [GO:0043161]; response to oxidative stress [GO:0006979]	GO:0004298; GO:0005654; GO:0005737; GO:0005813; GO:0005839; GO:0006979; GO:0043161	9986
G1T4T6	Myomesin 2			kinase binding [GO:0019900]	kinase binding [GO:0019900]	GO:0019900	9986
G1T4X8	Proteasome subunit beta	proteolysis involved in cellular protein catabolic process [GO:0051603]	cytoplasm [GO:0005737]; nucleoplasm [GO:0005654]; proteasome core complex [GO:0005839]	threonine-type endopeptidase activity [GO:0004298]	cytoplasm [GO:0005737]; nucleoplasm [GO:0005654]; proteasome core complex [GO:0005839]; threonine-type endopeptidase activity [GO:0004298]; proteolysis involved in cellular protein catabolic process [GO:0051603]	GO:0004298; GO:0005654; GO:0005737; GO:0005839; GO:0051603	9986
G1T519	Proteasome subunit alpha type	ubiquitin-dependent protein catabolic process [GO:0006511]	cytosol [GO:0005829]; nucleoplasm [GO:0005654]; P-body [GO:0000932]; proteasome core complex, alpha-subunit complex [GO:0019773]	threonine-type endopeptidase activity [GO:0004298]	cytosol [GO:0005829]; nucleoplasm [GO:0005654]; P-body [GO:0000932]; proteasome core complex, alpha-subunit complex [GO:0019773]; threonine-type endopeptidase activity [GO:0004298]; ubiquitin-dependent protein catabolic process [GO:0006511]	GO:0000932; GO:0004298; GO:0005654; GO:0005829; GO:0006511; GO:0019773	9986
G1T567	Ras homolog family member A	alpha-beta T cell lineage commitment [GO:0002363]; androgen receptor signaling pathway [GO:0030521]; angiotensin-mediated vasoconstriction involved in regulation of systemic arterial blood pressure [GO:0001998]; apical junction assembly [GO:0043297]; beta selection [GO:0043366]; cell-matrix adhesion [GO:0007160]; cell morphogenesis [GO:0000902]; cerebral cortex cell migration [GO:0021795]; forebr…	cytosol [GO:0005829]; lamellipodium [GO:0030027]; nucleus [GO:0005634]; ruffle membrane [GO:0032587]	GTPase activity [GO:0003924]; GTP binding [GO:0005525]	cytosol [GO:0005829]; lamellipodium [GO:0030027]; nucleus [GO:0005634]; ruffle membrane [GO:0032587]; GTP binding [GO:0005525]; GTPase activity [GO:0003924]; alpha-beta T cell lineage commitment [GO:0002363]; androgen receptor signaling pathway [GO:0030521]; angiotensin-mediated vasoconstriction involved in regulation of systemic arterial blood pressure [GO:0001998]; apical junction assembly [GO:…	GO:0000902; GO:0001998; GO:0002363; GO:0003100; GO:0003924; GO:0005525; GO:0005634; GO:0005829; GO:0006357; GO:0007160; GO:0007264; GO:0007519; GO:0010812; GO:0010975; GO:0021795; GO:0021861; GO:0030027; GO:0030521; GO:0032587; GO:0032956; GO:0033144; GO:0033688; GO:0042476; GO:0043149; GO:0043297; GO:0043366; GO:0043524; GO:0043931; GO:0044319; GO:0046638; GO:0061383; GO:0070507; GO:0071803; GO:…	9986
G1T5K3	Apolipoprotein A-II (Apolipoprotein A2)	cholesterol homeostasis [GO:0042632]; cholesterol metabolic process [GO:0008203]; lipid transport [GO:0006869]; lipoprotein metabolic process [GO:0042157]; negative regulation of lipase activity [GO:0060192]; regulation of intestinal cholesterol absorption [GO:0030300]	extracellular space [GO:0005615]	high-density lipoprotein particle binding [GO:0008035]; lipid binding [GO:0008289]	extracellular space [GO:0005615]; high-density lipoprotein particle binding [GO:0008035]; lipid binding [GO:0008289]; cholesterol homeostasis [GO:0042632]; cholesterol metabolic process [GO:0008203]; lipid transport [GO:0006869]; lipoprotein metabolic process [GO:0042157]; negative regulation of lipase activity [GO:0060192]; regulation of intestinal cholesterol absorption [GO:0030300]	GO:0005615; GO:0006869; GO:0008035; GO:0008203; GO:0008289; GO:0030300; GO:0042157; GO:0042632; GO:0060192	9986
G1T5L0	Immunoglobulin heavy constant mu		integral component of membrane [GO:0016021]		integral component of membrane [GO:0016021]	GO:0016021	9986
G1T5S1	Lipopolysaccharide-binding protein	acute-phase response [GO:0006953]; defense response to Gram-negative bacterium [GO:0050829]; innate immune response [GO:0045087]; lipid transport [GO:0006869]	extracellular space [GO:0005615]	lipopolysaccharide binding [GO:0001530]	extracellular space [GO:0005615]; lipopolysaccharide binding [GO:0001530]; acute-phase response [GO:0006953]; defense response to Gram-negative bacterium [GO:0050829]; innate immune response [GO:0045087]; lipid transport [GO:0006869]	GO:0001530; GO:0005615; GO:0006869; GO:0006953; GO:0045087; GO:0050829	9986
G1T5T8	PDZ and LIM domain 1	regulation of transcription by RNA polymerase II [GO:0006357]	stress fiber [GO:0001725]; transcription regulator complex [GO:0005667]; Z disc [GO:0030018]	metal ion binding [GO:0046872]; transcription coactivator activity [GO:0003713]	stress fiber [GO:0001725]; transcription regulator complex [GO:0005667]; Z disc [GO:0030018]; metal ion binding [GO:0046872]; transcription coactivator activity [GO:0003713]; regulation of transcription by RNA polymerase II [GO:0006357]	GO:0001725; GO:0003713; GO:0005667; GO:0006357; GO:0030018; GO:0046872	9986
G1T670	Proteasome subunit alpha type	proteasome-mediated ubiquitin-dependent protein catabolic process [GO:0043161]	cytosol [GO:0005829]; nucleus [GO:0005634]; proteasome core complex, alpha-subunit complex [GO:0019773]		cytosol [GO:0005829]; nucleus [GO:0005634]; proteasome core complex, alpha-subunit complex [GO:0019773]; proteasome-mediated ubiquitin-dependent protein catabolic process [GO:0043161]	GO:0005634; GO:0005829; GO:0019773; GO:0043161	9986
G1T671	Acetyl-CoA acetyltransferase 2		cytoplasm [GO:0005737]	acetyl-CoA C-acetyltransferase activity [GO:0003985]	cytoplasm [GO:0005737]; acetyl-CoA C-acetyltransferase activity [GO:0003985]	GO:0003985; GO:0005737	9986
G1T6K0	COesterase domain-containing protein						9986
G1T6L5	SH3 domain binding glutamate rich protein like						9986
G1T6W7	Catalase (EC 1.11.1.6)	hydrogen peroxide catabolic process [GO:0042744]; positive regulation of cell division [GO:0051781]; response to oxidative stress [GO:0006979]	peroxisome [GO:0005777]	catalase activity [GO:0004096]; heme binding [GO:0020037]; metal ion binding [GO:0046872]	peroxisome [GO:0005777]; catalase activity [GO:0004096]; heme binding [GO:0020037]; metal ion binding [GO:0046872]; hydrogen peroxide catabolic process [GO:0042744]; positive regulation of cell division [GO:0051781]; response to oxidative stress [GO:0006979]	GO:0004096; GO:0005777; GO:0006979; GO:0020037; GO:0042744; GO:0046872; GO:0051781	9986
G1T6X7	Carboxylic ester hydrolase (EC 3.1.1.-)			hydrolase activity [GO:0016787]	hydrolase activity [GO:0016787]	GO:0016787	9986
G1T739	Apolipoprotein F		extracellular space [GO:0005615]		extracellular space [GO:0005615]	GO:0005615	9986
G1T763	Polymeric immunoglobulin receptor	detection of chemical stimulus involved in sensory perception of bitter taste [GO:0001580]; epidermal growth factor receptor signaling pathway [GO:0007173]; immunoglobulin transcytosis in epithelial cells mediated by polymeric immunoglobulin receptor [GO:0002415]; receptor clustering [GO:0043113]	integral component of membrane [GO:0016021]; plasma membrane [GO:0005886]; receptor complex [GO:0043235]; secretory IgA immunoglobulin complex [GO:0071751]	polymeric immunoglobulin receptor activity [GO:0001792]	integral component of membrane [GO:0016021]; plasma membrane [GO:0005886]; receptor complex [GO:0043235]; secretory IgA immunoglobulin complex [GO:0071751]; polymeric immunoglobulin receptor activity [GO:0001792]; detection of chemical stimulus involved in sensory perception of bitter taste [GO:0001580]; epidermal growth factor receptor signaling pathway [GO:0007173]; immunoglobulin transcytosis …	GO:0001580; GO:0001792; GO:0002415; GO:0005886; GO:0007173; GO:0016021; GO:0043113; GO:0043235; GO:0071751	9986
G1T7F6	Histone H2A		nucleosome [GO:0000786]; nucleus [GO:0005634]	DNA binding [GO:0003677]; protein heterodimerization activity [GO:0046982]	nucleosome [GO:0000786]; nucleus [GO:0005634]; DNA binding [GO:0003677]; protein heterodimerization activity [GO:0046982]	GO:0000786; GO:0003677; GO:0005634; GO:0046982	9986
G1T7H9	Complement C1r	complement activation, classical pathway [GO:0006958]		calcium ion binding [GO:0005509]; serine-type endopeptidase activity [GO:0004252]	calcium ion binding [GO:0005509]; serine-type endopeptidase activity [GO:0004252]; complement activation, classical pathway [GO:0006958]	GO:0004252; GO:0005509; GO:0006958	9986
G1T7Q5	Carboxylic ester hydrolase (EC 3.1.1.-)			hydrolase activity [GO:0016787]	hydrolase activity [GO:0016787]	GO:0016787	9986
G1T7R2	Tyrosine 3-monooxygenase/tryptophan 5-monooxygenase activation protein epsilon		cytoplasm [GO:0005737]		cytoplasm [GO:0005737]	GO:0005737	9986
G1T7S0	Myosin light chain 12A	protein localization to plasma membrane [GO:0072659]; regulation of cell shape [GO:0008360]	cell cortex region [GO:0099738]; myosin II complex [GO:0016460]; stress fiber [GO:0001725]; Z disc [GO:0030018]	calcium ion binding [GO:0005509]; glutamate receptor binding [GO:0035254]	cell cortex region [GO:0099738]; myosin II complex [GO:0016460]; stress fiber [GO:0001725]; Z disc [GO:0030018]; calcium ion binding [GO:0005509]; glutamate receptor binding [GO:0035254]; protein localization to plasma membrane [GO:0072659]; regulation of cell shape [GO:0008360]	GO:0001725; GO:0005509; GO:0008360; GO:0016460; GO:0030018; GO:0035254; GO:0072659; GO:0099738	9986
G1T7U6	EGF containing fibulin extracellular matrix protein 1	camera-type eye development [GO:0043010]; embryonic eye morphogenesis [GO:0048048]; negative regulation of chondrocyte differentiation [GO:0032331]; post-embryonic eye morphogenesis [GO:0048050]; regulation of transcription, DNA-templated [GO:0006355]	collagen-containing extracellular matrix [GO:0062023]; extracellular space [GO:0005615]	calcium ion binding [GO:0005509]; epidermal growth factor-activated receptor activity [GO:0005006]; epidermal growth factor receptor binding [GO:0005154]	collagen-containing extracellular matrix [GO:0062023]; extracellular space [GO:0005615]; calcium ion binding [GO:0005509]; epidermal growth factor receptor binding [GO:0005154]; epidermal growth factor-activated receptor activity [GO:0005006]; camera-type eye development [GO:0043010]; embryonic eye morphogenesis [GO:0048048]; negative regulation of chondrocyte differentiation [GO:0032331]; post-e…	GO:0005006; GO:0005154; GO:0005509; GO:0005615; GO:0006355; GO:0032331; GO:0043010; GO:0048048; GO:0048050; GO:0062023	9986
G1T7X6	Laminin subunit beta 1	endodermal cell differentiation [GO:0035987]; neuronal-glial interaction involved in cerebral cortex radial glia guided migration [GO:0021812]; neuron projection development [GO:0031175]; odontogenesis [GO:0042476]; positive regulation of cell migration [GO:0030335]; substrate adhesion-dependent cell spreading [GO:0034446]	extracellular space [GO:0005615]; laminin-10 complex [GO:0043259]; laminin-1 complex [GO:0005606]; laminin-2 complex [GO:0005607]; laminin-8 complex [GO:0043257]; membrane [GO:0016020]	extracellular matrix structural constituent [GO:0005201]	extracellular space [GO:0005615]; laminin-1 complex [GO:0005606]; laminin-10 complex [GO:0043259]; laminin-2 complex [GO:0005607]; laminin-8 complex [GO:0043257]; membrane [GO:0016020]; extracellular matrix structural constituent [GO:0005201]; endodermal cell differentiation [GO:0035987]; neuron projection development [GO:0031175]; neuronal-glial interaction involved in cerebral cortex radial gli…	GO:0005201; GO:0005606; GO:0005607; GO:0005615; GO:0016020; GO:0021812; GO:0030335; GO:0031175; GO:0034446; GO:0035987; GO:0042476; GO:0043257; GO:0043259	9986
G1T7Z0	6-phosphogluconate dehydrogenase, decarboxylating (EC 1.1.1.44)	D-gluconate metabolic process [GO:0019521]; pentose biosynthetic process [GO:0019322]; pentose-phosphate shunt, oxidative branch [GO:0009051]		NADP binding [GO:0050661]; phosphogluconate dehydrogenase (decarboxylating) activity [GO:0004616]	NADP binding [GO:0050661]; phosphogluconate dehydrogenase (decarboxylating) activity [GO:0004616]; D-gluconate metabolic process [GO:0019521]; pentose biosynthetic process [GO:0019322]; pentose-phosphate shunt, oxidative branch [GO:0009051]	GO:0004616; GO:0009051; GO:0019322; GO:0019521; GO:0050661	9986
G1T7Z6	Phosphoglycerate kinase (EC 2.7.2.3)	glycolytic process [GO:0006096]; plasminogen activation [GO:0031639]		ATP binding [GO:0005524]; phosphoglycerate kinase activity [GO:0004618]; protein-disulfide reductase activity [GO:0047134]	ATP binding [GO:0005524]; phosphoglycerate kinase activity [GO:0004618]; protein-disulfide reductase activity [GO:0047134]; glycolytic process [GO:0006096]; plasminogen activation [GO:0031639]	GO:0004618; GO:0005524; GO:0006096; GO:0031639; GO:0047134	9986
G1T804	Uncharacterized protein						9986
G1T809	Serpin family A member 9		extracellular space [GO:0005615]		extracellular space [GO:0005615]	GO:0005615	9986
G1T821	Fibrinogen like 1	hepatocyte proliferation [GO:0072574]	extracellular region [GO:0005576]		extracellular region [GO:0005576]; hepatocyte proliferation [GO:0072574]	GO:0005576; GO:0072574	9986
G1T824	Thymosin beta	actin filament organization [GO:0007015]	cytoplasm [GO:0005737]; cytoskeleton [GO:0005856]	actin monomer binding [GO:0003785]	cytoplasm [GO:0005737]; cytoskeleton [GO:0005856]; actin monomer binding [GO:0003785]; actin filament organization [GO:0007015]	GO:0003785; GO:0005737; GO:0005856; GO:0007015	9986
G1T8P4	Ribosomal protein lateral stalk subunit P1	translational elongation [GO:0006414]	cytosolic large ribosomal subunit [GO:0022625]	structural constituent of ribosome [GO:0003735]	cytosolic large ribosomal subunit [GO:0022625]; structural constituent of ribosome [GO:0003735]; translational elongation [GO:0006414]	GO:0003735; GO:0006414; GO:0022625	9986
G1T8V2	Microfibril associated protein 4						9986
G1T8Z0	Peroxiredoxin 6			peroxidase activity [GO:0004601]; peroxiredoxin activity [GO:0051920]	peroxidase activity [GO:0004601]; peroxiredoxin activity [GO:0051920]	GO:0004601; GO:0051920	9986
G1T916	Eukaryotic translation initiation factor 5A (eIF-5A)	mRNA transport [GO:0051028]; positive regulation of translational elongation [GO:0045901]; positive regulation of translational termination [GO:0045905]; protein transport [GO:0015031]	endoplasmic reticulum membrane [GO:0005789]; nuclear pore [GO:0005643]	ribosome binding [GO:0043022]; translation elongation factor activity [GO:0003746]	endoplasmic reticulum membrane [GO:0005789]; nuclear pore [GO:0005643]; ribosome binding [GO:0043022]; translation elongation factor activity [GO:0003746]; mRNA transport [GO:0051028]; positive regulation of translational elongation [GO:0045901]; positive regulation of translational termination [GO:0045905]; protein transport [GO:0015031]	GO:0003746; GO:0005643; GO:0005789; GO:0015031; GO:0043022; GO:0045901; GO:0045905; GO:0051028	9986
G1T918	Proteasome subunit beta	negative regulation of inflammatory response to antigenic stimulus [GO:0002862]; proteolysis involved in cellular protein catabolic process [GO:0051603]	ciliary basal body [GO:0036064]; mitochondrion [GO:0005739]; nucleoplasm [GO:0005654]; proteasome core complex [GO:0005839]	lipopolysaccharide binding [GO:0001530]; threonine-type endopeptidase activity [GO:0004298]	ciliary basal body [GO:0036064]; mitochondrion [GO:0005739]; nucleoplasm [GO:0005654]; proteasome core complex [GO:0005839]; lipopolysaccharide binding [GO:0001530]; threonine-type endopeptidase activity [GO:0004298]; negative regulation of inflammatory response to antigenic stimulus [GO:0002862]; proteolysis involved in cellular protein catabolic process [GO:0051603]	GO:0001530; GO:0002862; GO:0004298; GO:0005654; GO:0005739; GO:0005839; GO:0036064; GO:0051603	9986
G1T9L4	CAP18_C domain-containing protein	defense response to bacterium [GO:0042742]	extracellular region [GO:0005576]		extracellular region [GO:0005576]; defense response to bacterium [GO:0042742]	GO:0005576; GO:0042742	9986
G1T9M9	Heat shock protein family A (Hsp70) member 8			ATPase activity [GO:0016887]; ATP binding [GO:0005524]	ATP binding [GO:0005524]; ATPase activity [GO:0016887]	GO:0005524; GO:0016887	9986
G1TA71	Transcobalamin 1	cobalamin transport [GO:0015889]; cobalt ion transport [GO:0006824]	extracellular region [GO:0005576]	cobalamin binding [GO:0031419]	extracellular region [GO:0005576]; cobalamin binding [GO:0031419]; cobalamin transport [GO:0015889]; cobalt ion transport [GO:0006824]	GO:0005576; GO:0006824; GO:0015889; GO:0031419	9986
G1TAC4	Glutaredoxin domain-containing protein			electron transfer activity [GO:0009055]; protein disulfide oxidoreductase activity [GO:0015035]	electron transfer activity [GO:0009055]; protein disulfide oxidoreductase activity [GO:0015035]	GO:0009055; GO:0015035	9986
G1TAF2	C-type lectin domain-containing protein			carbohydrate binding [GO:0030246]	carbohydrate binding [GO:0030246]	GO:0030246	9986
G1TAH7	Transketolase	glyceraldehyde-3-phosphate biosynthetic process [GO:0046166]; pentose-phosphate shunt [GO:0006098]; regulation of growth [GO:0040008]	nuclear body [GO:0016604]	calcium ion binding [GO:0005509]; magnesium ion binding [GO:0000287]; protein homodimerization activity [GO:0042803]; transketolase activity [GO:0004802]	nuclear body [GO:0016604]; calcium ion binding [GO:0005509]; magnesium ion binding [GO:0000287]; protein homodimerization activity [GO:0042803]; transketolase activity [GO:0004802]; glyceraldehyde-3-phosphate biosynthetic process [GO:0046166]; pentose-phosphate shunt [GO:0006098]; regulation of growth [GO:0040008]	GO:0000287; GO:0004802; GO:0005509; GO:0006098; GO:0016604; GO:0040008; GO:0042803; GO:0046166	9986
G1TAQ7	Nidogen 1	cell-matrix adhesion [GO:0007160]	basement membrane [GO:0005604]; extracellular region [GO:0005576]; membrane [GO:0016020]	calcium ion binding [GO:0005509]	basement membrane [GO:0005604]; extracellular region [GO:0005576]; membrane [GO:0016020]; calcium ion binding [GO:0005509]; cell-matrix adhesion [GO:0007160]	GO:0005509; GO:0005576; GO:0005604; GO:0007160; GO:0016020	9986
G1TAR4	Oncoprotein induced transcript 3	urate homeostasis [GO:1903118]		calcium ion binding [GO:0005509]	calcium ion binding [GO:0005509]; urate homeostasis [GO:1903118]	GO:0005509; GO:1903118	9986
G1TB02	Protein-tyrosine-phosphatase (EC 3.1.3.48)	homophilic cell adhesion via plasma membrane adhesion molecules [GO:0007156]; negative regulation of angiogenesis [GO:0016525]; negative regulation of endothelial cell migration [GO:0010596]; negative regulation of endothelial cell proliferation [GO:0001937]; neuron projection development [GO:0031175]; protein dephosphorylation [GO:0006470]; response to drug [GO:0042493]; retina layer formation […	adherens junction [GO:0005912]; integral component of membrane [GO:0016021]; lamellipodium [GO:0030027]; perinuclear region of cytoplasm [GO:0048471]	cadherin binding [GO:0045296]; transmembrane receptor protein tyrosine phosphatase activity [GO:0005001]	adherens junction [GO:0005912]; integral component of membrane [GO:0016021]; lamellipodium [GO:0030027]; perinuclear region of cytoplasm [GO:0048471]; cadherin binding [GO:0045296]; transmembrane receptor protein tyrosine phosphatase activity [GO:0005001]; homophilic cell adhesion via plasma membrane adhesion molecules [GO:0007156]; negative regulation of angiogenesis [GO:0016525]; negative regul…	GO:0001937; GO:0005001; GO:0005912; GO:0006470; GO:0007156; GO:0007165; GO:0010596; GO:0010842; GO:0016021; GO:0016525; GO:0030027; GO:0031175; GO:0031290; GO:0042493; GO:0045296; GO:0048471	9986
G1TB18	Rho GTPase activating protein 1	endosomal transport [GO:0016197]; negative regulation of endocytic recycling [GO:2001136]; positive regulation of GTPase activity [GO:0043547]; small GTPase mediated signal transduction [GO:0007264]; transferrin transport [GO:0033572]	endosome membrane [GO:0010008]; integral component of membrane [GO:0016021]; perinuclear region of cytoplasm [GO:0048471]; sorting endosome [GO:0097443]	GTPase activator activity [GO:0005096]; small GTPase binding [GO:0031267]	endosome membrane [GO:0010008]; integral component of membrane [GO:0016021]; perinuclear region of cytoplasm [GO:0048471]; sorting endosome [GO:0097443]; GTPase activator activity [GO:0005096]; small GTPase binding [GO:0031267]; endosomal transport [GO:0016197]; negative regulation of endocytic recycling [GO:2001136]; positive regulation of GTPase activity [GO:0043547]; small GTPase mediated sign…	GO:0005096; GO:0007264; GO:0010008; GO:0016021; GO:0016197; GO:0031267; GO:0033572; GO:0043547; GO:0048471; GO:0097443; GO:2001136	9986
G1TB95	Sushi, von Willebrand factor type A, EGF and pentraxin domain containing 1	epidermis development [GO:0008544]; gene expression [GO:0010467]; lymph circulation [GO:0003017]; lymph vessel morphogenesis [GO:0036303]; Tie signaling pathway [GO:0048014]; tight junction organization [GO:0120193]	extracellular space [GO:0005615]	calcium ion binding [GO:0005509]; chromatin binding [GO:0003682]	extracellular space [GO:0005615]; calcium ion binding [GO:0005509]; chromatin binding [GO:0003682]; epidermis development [GO:0008544]; gene expression [GO:0010467]; lymph circulation [GO:0003017]; lymph vessel morphogenesis [GO:0036303]; Tie signaling pathway [GO:0048014]; tight junction organization [GO:0120193]	GO:0003017; GO:0003682; GO:0005509; GO:0005615; GO:0008544; GO:0010467; GO:0036303; GO:0048014; GO:0120193	9986
G1TBC1	Endoplasmin	protein folding [GO:0006457]	melanosome [GO:0042470]	ATPase activity [GO:0016887]; ATP binding [GO:0005524]; unfolded protein binding [GO:0051082]	melanosome [GO:0042470]; ATP binding [GO:0005524]; ATPase activity [GO:0016887]; unfolded protein binding [GO:0051082]; protein folding [GO:0006457]	GO:0005524; GO:0006457; GO:0016887; GO:0042470; GO:0051082	9986
G1TBD0	Alpha fetoprotein		extracellular space [GO:0005615]		extracellular space [GO:0005615]	GO:0005615	9986
G1TBS1	Maillard deglycase (EC 3.5.1.124) (Parkinsonism-associated deglycase) (Protein DJ-1) (Protein/nucleic acid deglycase DJ-1)	autophagy [GO:0006914]; single fertilization [GO:0007338]	membrane raft [GO:0045121]; plasma membrane [GO:0005886]		membrane raft [GO:0045121]; plasma membrane [GO:0005886]; autophagy [GO:0006914]; single fertilization [GO:0007338]	GO:0005886; GO:0006914; GO:0007338; GO:0045121	9986
G1TBS8	Uncharacterized protein						9986
G1TBT8	Glycoprotein V platelet		integral component of membrane [GO:0016021]		integral component of membrane [GO:0016021]	GO:0016021	9986
G1TC17	Fibroblast growth factor binding protein 2		extracellular region [GO:0005576]	growth factor binding [GO:0019838]	extracellular region [GO:0005576]; growth factor binding [GO:0019838]	GO:0005576; GO:0019838	9986
G1TC91	Neural EGFL like 2			calcium ion binding [GO:0005509]	calcium ion binding [GO:0005509]	GO:0005509	9986
G1TCA1	Interleukin 1 receptor type 2	negative regulation of cytokine production involved in inflammatory response [GO:1900016]; negative regulation of interleukin-1 alpha production [GO:0032690]; negative regulation of interleukin-1-mediated signaling pathway [GO:2000660]; negative regulation of protein processing [GO:0010955]	cytoplasm [GO:0005737]; integral component of membrane [GO:0016021]	interleukin-1, type II, blocking receptor activity [GO:0004910]; interleukin-1 binding [GO:0019966]	cytoplasm [GO:0005737]; integral component of membrane [GO:0016021]; interleukin-1 binding [GO:0019966]; interleukin-1, type II, blocking receptor activity [GO:0004910]; negative regulation of cytokine production involved in inflammatory response [GO:1900016]; negative regulation of interleukin-1 alpha production [GO:0032690]; negative regulation of interleukin-1-mediated signaling pathway [GO:20…	GO:0004910; GO:0005737; GO:0010955; GO:0016021; GO:0019966; GO:0032690; GO:1900016; GO:2000660	9986
G1TCG2	Glutathione peroxidase	response to oxidative stress [GO:0006979]		glutathione peroxidase activity [GO:0004602]	glutathione peroxidase activity [GO:0004602]; response to oxidative stress [GO:0006979]	GO:0004602; GO:0006979	9986
G1TCQ4	Glucosamine-6-phosphate isomerase (EC 3.5.99.6) (Glucosamine-6-phosphate deaminase)	carbohydrate metabolic process [GO:0005975]; N-acetylglucosamine metabolic process [GO:0006044]	cytoplasm [GO:0005737]	glucosamine-6-phosphate deaminase activity [GO:0004342]	cytoplasm [GO:0005737]; glucosamine-6-phosphate deaminase activity [GO:0004342]; carbohydrate metabolic process [GO:0005975]; N-acetylglucosamine metabolic process [GO:0006044]	GO:0004342; GO:0005737; GO:0005975; GO:0006044	9986
G1TCW1	Transferrin receptor protein 1	cellular iron ion homeostasis [GO:0006879]; cellular response to drug [GO:0035690]; cellular response to leukemia inhibitory factor [GO:1990830]; intracellular signal transduction [GO:0035556]; negative regulation of apoptotic process [GO:0043066]; negative regulation of mitochondrial fusion [GO:0010637]; osteoclast differentiation [GO:0030316]; positive regulation of B cell proliferation [GO:003…	basolateral plasma membrane [GO:0016323]; clathrin-coated pit [GO:0005905]; early endosome [GO:0005769]; endosome membrane [GO:0010008]; external side of plasma membrane [GO:0009897]; extracellular exosome [GO:0070062]; HFE-transferrin receptor complex [GO:1990712]; integral component of plasma membrane [GO:0005887]; intracellular membrane-bounded organelle [GO:0043231]; melanosome [GO:0042470]; …	double-stranded RNA binding [GO:0003725]; metalloexopeptidase activity [GO:0008235]; protein-containing complex binding [GO:0044877]; protein homodimerization activity [GO:0042803]; protein kinase binding [GO:0019901]; transferrin receptor activity [GO:0004998]	basolateral plasma membrane [GO:0016323]; clathrin-coated pit [GO:0005905]; early endosome [GO:0005769]; endosome membrane [GO:0010008]; external side of plasma membrane [GO:0009897]; extracellular exosome [GO:0070062]; HFE-transferrin receptor complex [GO:1990712]; integral component of plasma membrane [GO:0005887]; intracellular membrane-bounded organelle [GO:0043231]; melanosome [GO:0042470]; …	GO:0003725; GO:0004998; GO:0005769; GO:0005887; GO:0005905; GO:0006879; GO:0008235; GO:0009897; GO:0010008; GO:0010637; GO:0016323; GO:0019901; GO:0030316; GO:0030890; GO:0031334; GO:0031623; GO:0033138; GO:0033572; GO:0035556; GO:0035690; GO:0042102; GO:0042470; GO:0042803; GO:0043066; GO:0043123; GO:0043231; GO:0044877; GO:0045780; GO:0045830; GO:0048471; GO:0051092; GO:0055037; GO:0070062; GO:…	9986
G1TCW5	Peptidase D			manganese ion binding [GO:0030145]; metalloaminopeptidase activity [GO:0070006]	manganese ion binding [GO:0030145]; metalloaminopeptidase activity [GO:0070006]	GO:0030145; GO:0070006	9986
G1TD06	Serpin family A member 7		extracellular space [GO:0005615]		extracellular space [GO:0005615]	GO:0005615	9986
G1TD13	Beta-2-microglobulin	amyloid fibril formation [GO:1990000]; antigen processing and presentation of endogenous peptide antigen via MHC class I [GO:0019885]; antigen processing and presentation of exogenous protein antigen via MHC class Ib, TAP-dependent [GO:0002481]; cellular response to iron(III) ion [GO:0071283]; cellular response to nicotine [GO:0071316]; immune response [GO:0006955]; iron ion homeostasis [GO:00550…	cytosol [GO:0005829]; external side of plasma membrane [GO:0009897]; extracellular region [GO:0005576]; Golgi apparatus [GO:0005794]; HFE-transferrin receptor complex [GO:1990712]; MHC class I peptide loading complex [GO:0042824]; MHC class I protein complex [GO:0042612]	protein homodimerization activity [GO:0042803]	cytosol [GO:0005829]; external side of plasma membrane [GO:0009897]; extracellular region [GO:0005576]; Golgi apparatus [GO:0005794]; HFE-transferrin receptor complex [GO:1990712]; MHC class I peptide loading complex [GO:0042824]; MHC class I protein complex [GO:0042612]; protein homodimerization activity [GO:0042803]; amyloid fibril formation [GO:1990000]; antigen processing and presentation of …	GO:0001916; GO:0002237; GO:0002481; GO:0002726; GO:0005576; GO:0005794; GO:0005829; GO:0006826; GO:0006955; GO:0007611; GO:0009897; GO:0010977; GO:0019885; GO:0033077; GO:0034756; GO:0042026; GO:0042612; GO:0042803; GO:0042824; GO:0045646; GO:0048260; GO:0050680; GO:0050768; GO:0051289; GO:0055072; GO:0071283; GO:0071316; GO:0090647; GO:1900121; GO:1904434; GO:1904437; GO:1990000; GO:1990712; GO:…	9986
G1TD60	Complement component C8 alpha chain	complement activation, classical pathway [GO:0006958]; cytolysis [GO:0019835]; innate immune response [GO:0045087]	extracellular region [GO:0005576]; membrane attack complex [GO:0005579]		extracellular region [GO:0005576]; membrane attack complex [GO:0005579]; complement activation, classical pathway [GO:0006958]; cytolysis [GO:0019835]; innate immune response [GO:0045087]	GO:0005576; GO:0005579; GO:0006958; GO:0019835; GO:0045087	9986
G1TDR0	Carboxylic ester hydrolase (EC 3.1.1.-)			hydrolase activity [GO:0016787]	hydrolase activity [GO:0016787]	GO:0016787	9986
G1TEA3	Caveolae associated protein 2	plasma membrane tubulation [GO:0097320]	caveola [GO:0005901]; cytosol [GO:0005829]; nucleoplasm [GO:0005654]	phosphatidylserine binding [GO:0001786]	caveola [GO:0005901]; cytosol [GO:0005829]; nucleoplasm [GO:0005654]; phosphatidylserine binding [GO:0001786]; plasma membrane tubulation [GO:0097320]	GO:0001786; GO:0005654; GO:0005829; GO:0005901; GO:0097320	9986
G1TEC1	Ig-like domain-containing protein						9986
G1TEI0	Poly [ADP-ribose] polymerase (EC 2.4.2.30)	apoptotic process [GO:0006915]; ATP generation from poly-ADP-D-ribose [GO:1990966]; cellular response to insulin stimulus [GO:0032869]; cellular response to oxidative stress [GO:0034599]; cellular response to UV [GO:0034644]; DNA ADP-ribosylation [GO:0030592]; double-strand break repair [GO:0006302]; mitochondrial DNA repair [GO:0043504]; negative regulation of ATP biosynthetic process [GO:200117…	mitochondrion [GO:0005739]; nuclear body [GO:0016604]; nuclear envelope [GO:0005635]; nucleolus [GO:0005730]; protein-DNA complex [GO:0032993]; site of double-strand break [GO:0035861]; transcription regulator complex [GO:0005667]	DNA binding [GO:0003677]; identical protein binding [GO:0042802]; NAD+ ADP-ribosyltransferase activity [GO:0003950]; NAD binding [GO:0051287]; NAD DNA ADP-ribosyltransferase activity [GO:0140294]; protein ADP-ribosylase activity [GO:1990404]; protein kinase binding [GO:0019901]; protein N-terminus binding [GO:0047485]; transcription factor binding [GO:0008134]; zinc ion binding [GO:0008270]	mitochondrion [GO:0005739]; nuclear body [GO:0016604]; nuclear envelope [GO:0005635]; nucleolus [GO:0005730]; protein-DNA complex [GO:0032993]; site of double-strand break [GO:0035861]; transcription regulator complex [GO:0005667]; DNA binding [GO:0003677]; identical protein binding [GO:0042802]; NAD binding [GO:0051287]; NAD DNA ADP-ribosyltransferase activity [GO:0140294]; NAD+ ADP-ribosyltrans…	GO:0003677; GO:0003950; GO:0005635; GO:0005667; GO:0005730; GO:0005739; GO:0006302; GO:0006915; GO:0008134; GO:0008270; GO:0016604; GO:0018312; GO:0018424; GO:0019901; GO:0030592; GO:0032869; GO:0032993; GO:0034599; GO:0034644; GO:0035861; GO:0042802; GO:0043504; GO:0045944; GO:0047485; GO:0050790; GO:0051287; GO:0070212; GO:0070213; GO:0140294; GO:1903518; GO:1903827; GO:1905168; GO:1990404; GO:…	9986
G1TET0	Carboxypeptidase B2	fibrinolysis [GO:0042730]		metallocarboxypeptidase activity [GO:0004181]; zinc ion binding [GO:0008270]	metallocarboxypeptidase activity [GO:0004181]; zinc ion binding [GO:0008270]; fibrinolysis [GO:0042730]	GO:0004181; GO:0008270; GO:0042730	9986
G1TET2	Lymphocyte cytosolic protein 1	actin filament bundle assembly [GO:0051017]; cell migration [GO:0016477]; extracellular matrix disassembly [GO:0022617]; positive regulation of podosome assembly [GO:0071803]; protein kinase A signaling [GO:0010737]; regulation of intracellular protein transport [GO:0033157]; T cell activation involved in immune response [GO:0002286]	actin filament [GO:0005884]; cytosol [GO:0005829]; filopodium [GO:0030175]; focal adhesion [GO:0005925]; perinuclear region of cytoplasm [GO:0048471]; phagocytic cup [GO:0001891]; podosome [GO:0002102]; ruffle [GO:0001726]; stress fiber [GO:0001725]	actin filament binding [GO:0051015]; calcium ion binding [GO:0005509]; GTPase binding [GO:0051020]; identical protein binding [GO:0042802]; integrin binding [GO:0005178]	actin filament [GO:0005884]; cytosol [GO:0005829]; filopodium [GO:0030175]; focal adhesion [GO:0005925]; perinuclear region of cytoplasm [GO:0048471]; phagocytic cup [GO:0001891]; podosome [GO:0002102]; ruffle [GO:0001726]; stress fiber [GO:0001725]; actin filament binding [GO:0051015]; calcium ion binding [GO:0005509]; GTPase binding [GO:0051020]; identical protein binding [GO:0042802]; integrin…	GO:0001725; GO:0001726; GO:0001891; GO:0002102; GO:0002286; GO:0005178; GO:0005509; GO:0005829; GO:0005884; GO:0005925; GO:0010737; GO:0016477; GO:0022617; GO:0030175; GO:0033157; GO:0042802; GO:0048471; GO:0051015; GO:0051017; GO:0051020; GO:0071803	9986
G1TF09	Mannose receptor C type 2	collagen catabolic process [GO:0030574]; endocytosis [GO:0006897]	integral component of membrane [GO:0016021]	carbohydrate binding [GO:0030246]; collagen binding [GO:0005518]	integral component of membrane [GO:0016021]; carbohydrate binding [GO:0030246]; collagen binding [GO:0005518]; collagen catabolic process [GO:0030574]; endocytosis [GO:0006897]	GO:0005518; GO:0006897; GO:0016021; GO:0030246; GO:0030574	9986
G1TF14	Thymosin beta	actin filament organization [GO:0007015]	cytoplasm [GO:0005737]; cytoskeleton [GO:0005856]	actin monomer binding [GO:0003785]	cytoplasm [GO:0005737]; cytoskeleton [GO:0005856]; actin monomer binding [GO:0003785]; actin filament organization [GO:0007015]	GO:0003785; GO:0005737; GO:0005856; GO:0007015	9986
G1TFL3	GTP-binding nuclear protein Ran	nucleocytoplasmic transport [GO:0006913]; protein transport [GO:0015031]	nucleus [GO:0005634]	GTPase activity [GO:0003924]; GTP binding [GO:0005525]	nucleus [GO:0005634]; GTP binding [GO:0005525]; GTPase activity [GO:0003924]; nucleocytoplasmic transport [GO:0006913]; protein transport [GO:0015031]	GO:0003924; GO:0005525; GO:0005634; GO:0006913; GO:0015031	9986
G1TFU9	Galectin-3-binding protein (Lectin galactoside-binding soluble 3-binding protein)	cell adhesion [GO:0007155]	extracellular space [GO:0005615]; membrane [GO:0016020]	scavenger receptor activity [GO:0005044]	extracellular space [GO:0005615]; membrane [GO:0016020]; scavenger receptor activity [GO:0005044]; cell adhesion [GO:0007155]	GO:0005044; GO:0005615; GO:0007155; GO:0016020	9986
G1TFV7	SERPIN domain-containing protein		extracellular space [GO:0005615]		extracellular space [GO:0005615]	GO:0005615	9986
G1TFW8	Lactotransferrin	antibacterial humoral response [GO:0019731]; antifungal humoral response [GO:0019732]; antimicrobial humoral immune response mediated by antimicrobial peptide [GO:0061844]; bone morphogenesis [GO:0060349]; defense response to Gram-negative bacterium [GO:0050829]; innate immune response in mucosa [GO:0002227]; killing of cells of other organism [GO:0031640]; membrane disruption in other organism […	cell surface [GO:0009986]; extracellular space [GO:0005615]; protein-containing complex [GO:0032991]; specific granule [GO:0042581]	cysteine-type endopeptidase inhibitor activity [GO:0004869]; heparin binding [GO:0008201]; iron ion binding [GO:0005506]; lipopolysaccharide binding [GO:0001530]; peptidase activity [GO:0008233]; protein serine/threonine kinase activator activity [GO:0043539]	cell surface [GO:0009986]; extracellular space [GO:0005615]; protein-containing complex [GO:0032991]; specific granule [GO:0042581]; cysteine-type endopeptidase inhibitor activity [GO:0004869]; heparin binding [GO:0008201]; iron ion binding [GO:0005506]; lipopolysaccharide binding [GO:0001530]; peptidase activity [GO:0008233]; protein serine/threonine kinase activator activity [GO:0043539]; antib…	GO:0001530; GO:0002227; GO:0004869; GO:0005506; GO:0005615; GO:0008201; GO:0008233; GO:0009986; GO:0019731; GO:0019732; GO:0031640; GO:0031665; GO:0032680; GO:0032780; GO:0032991; GO:0033690; GO:0034145; GO:0042581; GO:0043123; GO:0043539; GO:0044793; GO:0045071; GO:0045669; GO:0050829; GO:0051092; GO:0051673; GO:0060349; GO:0061844; GO:1900229; GO:1902732; GO:2000117	9986
G1TFX2	SERPIN domain-containing protein		extracellular space [GO:0005615]		extracellular space [GO:0005615]	GO:0005615	9986
G1TG30	Creatine kinase (EC 2.7.3.2)	phosphocreatine biosynthetic process [GO:0046314]		ATP binding [GO:0005524]; creatine kinase activity [GO:0004111]	ATP binding [GO:0005524]; creatine kinase activity [GO:0004111]; phosphocreatine biosynthetic process [GO:0046314]	GO:0004111; GO:0005524; GO:0046314	9986
G1TGM2	Serum amyloid A protein	acute-phase response [GO:0006953]	high-density lipoprotein particle [GO:0034364]		high-density lipoprotein particle [GO:0034364]; acute-phase response [GO:0006953]	GO:0006953; GO:0034364	9986
G1TGM8	SERPIN domain-containing protein		extracellular space [GO:0005615]		extracellular space [GO:0005615]	GO:0005615	9986
G1TGX7	Ig-like domain-containing protein						9986
G1THG2	Ig-like domain-containing protein						9986
G1THY3	Ubiquitin conjugating enzyme E2 V1	positive regulation of I-kappaB kinase/NF-kappaB signaling [GO:0043123]; positive regulation of NF-kappaB transcription factor activity [GO:0051092]; protein K63-linked ubiquitination [GO:0070534]	cytoplasm [GO:0005737]; nucleoplasm [GO:0005654]; UBC13-UEV1A complex [GO:0035370]; ubiquitin ligase complex [GO:0000151]		cytoplasm [GO:0005737]; nucleoplasm [GO:0005654]; UBC13-UEV1A complex [GO:0035370]; ubiquitin ligase complex [GO:0000151]; positive regulation of I-kappaB kinase/NF-kappaB signaling [GO:0043123]; positive regulation of NF-kappaB transcription factor activity [GO:0051092]; protein K63-linked ubiquitination [GO:0070534]	GO:0000151; GO:0005654; GO:0005737; GO:0035370; GO:0043123; GO:0051092; GO:0070534	9986
G1THZ6	Immunoglobulin heavy constant mu						9986
G1TIU0	Ig-like domain-containing protein						9986
G1TJG6	Glyceraldehyde-3-phosphate dehydrogenase (EC 1.2.1.12)	glucose metabolic process [GO:0006006]; glycolytic process [GO:0006096]		glyceraldehyde-3-phosphate dehydrogenase (NAD+) (phosphorylating) activity [GO:0004365]; NAD binding [GO:0051287]; NADP binding [GO:0050661]	glyceraldehyde-3-phosphate dehydrogenase (NAD+) (phosphorylating) activity [GO:0004365]; NAD binding [GO:0051287]; NADP binding [GO:0050661]; glucose metabolic process [GO:0006006]; glycolytic process [GO:0006096]	GO:0004365; GO:0006006; GO:0006096; GO:0050661; GO:0051287	9986
G1TJR7	Histone H3		nucleosome [GO:0000786]; nucleus [GO:0005634]	DNA binding [GO:0003677]; protein heterodimerization activity [GO:0046982]	nucleosome [GO:0000786]; nucleus [GO:0005634]; DNA binding [GO:0003677]; protein heterodimerization activity [GO:0046982]	GO:0000786; GO:0003677; GO:0005634; GO:0046982	9986
G1TK26	Surfactant protein D	induction of bacterial agglutination [GO:0043152]; lung alveolus development [GO:0048286]; negative regulation by host of symbiont molecular function [GO:0052405]; regulation of adhesion of symbiont to host epithelial cell [GO:1905226]; surfactant homeostasis [GO:0043129]	collagen trimer [GO:0005581]	carbohydrate binding [GO:0030246]	collagen trimer [GO:0005581]; carbohydrate binding [GO:0030246]; induction of bacterial agglutination [GO:0043152]; lung alveolus development [GO:0048286]; negative regulation by host of symbiont molecular function [GO:0052405]; regulation of adhesion of symbiont to host epithelial cell [GO:1905226]; surfactant homeostasis [GO:0043129]	GO:0005581; GO:0030246; GO:0043129; GO:0043152; GO:0048286; GO:0052405; GO:1905226	9986
G1TK85	Immunoglobulin heavy constant mu						9986
G1TKE3	Transgelin	epithelial cell differentiation [GO:0030855]			epithelial cell differentiation [GO:0030855]	GO:0030855	9986
G1TKE4	Uncharacterized protein		extracellular space [GO:0005615]	enzyme inhibitor activity [GO:0004857]	extracellular space [GO:0005615]; enzyme inhibitor activity [GO:0004857]	GO:0004857; GO:0005615	9986
G1TKF7	Phosphatidylinositol-4-phosphate 3-kinase catalytic subunit type 2 beta						9986
G1TKL2	Myosin light chain 6			calcium ion binding [GO:0005509]	calcium ion binding [GO:0005509]	GO:0005509	9986
G1TKN4	Rac family small GTPase 1	small GTPase mediated signal transduction [GO:0007264]		GTPase activity [GO:0003924]; GTP binding [GO:0005525]	GTP binding [GO:0005525]; GTPase activity [GO:0003924]; small GTPase mediated signal transduction [GO:0007264]	GO:0003924; GO:0005525; GO:0007264	9986
G1TKP3	Ig-like domain-containing protein						9986
G1TKV4	Histone H3		nucleosome [GO:0000786]; nucleus [GO:0005634]	DNA binding [GO:0003677]; protein heterodimerization activity [GO:0046982]	nucleosome [GO:0000786]; nucleus [GO:0005634]; DNA binding [GO:0003677]; protein heterodimerization activity [GO:0046982]	GO:0000786; GO:0003677; GO:0005634; GO:0046982	9986
G1TL92	Cadherin-13	calcium-dependent cell-cell adhesion via plasma membrane cell adhesion molecules [GO:0016339]; endothelial cell migration [GO:0043542]; homophilic cell adhesion via plasma membrane adhesion molecules [GO:0007156]; keratinocyte proliferation [GO:0043616]; lamellipodium assembly [GO:0030032]; localization within membrane [GO:0051668]; low-density lipoprotein particle mediated signaling [GO:0055096]…	anchored component of membrane [GO:0031225]; caveola [GO:0005901]; cytoplasm [GO:0005737]; external side of plasma membrane [GO:0009897]; extracellular space [GO:0005615]; neuron projection [GO:0043005]	adiponectin binding [GO:0055100]; cadherin binding [GO:0045296]; calcium ion binding [GO:0005509]; low-density lipoprotein particle binding [GO:0030169]; protein homodimerization activity [GO:0042803]	anchored component of membrane [GO:0031225]; caveola [GO:0005901]; cytoplasm [GO:0005737]; external side of plasma membrane [GO:0009897]; extracellular space [GO:0005615]; neuron projection [GO:0043005]; adiponectin binding [GO:0055100]; cadherin binding [GO:0045296]; calcium ion binding [GO:0005509]; low-density lipoprotein particle binding [GO:0030169]; protein homodimerization activity [GO:004…	GO:0001938; GO:0001954; GO:0002040; GO:0005509; GO:0005615; GO:0005737; GO:0005901; GO:0007156; GO:0007162; GO:0007266; GO:0008285; GO:0009897; GO:0016339; GO:0016601; GO:0030032; GO:0030100; GO:0030169; GO:0030335; GO:0031225; GO:0042058; GO:0042803; GO:0043005; GO:0043542; GO:0043616; GO:0045296; GO:0045944; GO:0048661; GO:0050850; GO:0050927; GO:0051668; GO:0055096; GO:0055100	9986
G1TLS4	Uncharacterized protein	cornified envelope assembly [GO:1903575]			cornified envelope assembly [GO:1903575]	GO:1903575	9986
G1TM88	Serpin family A member 3		extracellular space [GO:0005615]		extracellular space [GO:0005615]	GO:0005615	9986
G1TMB1	Phosphatidylcholine-sterol acyltransferase	cholesterol esterification [GO:0034435]; cholesterol homeostasis [GO:0042632]; cholesterol metabolic process [GO:0008203]; high-density lipoprotein particle remodeling [GO:0034375]; lipoprotein biosynthetic process [GO:0042158]; phosphatidylcholine biosynthetic process [GO:0006656]; regulation of high-density lipoprotein particle assembly [GO:0090107]; reverse cholesterol transport [GO:0043691]; …	high-density lipoprotein particle [GO:0034364]	1-alkyl-2-acetylglycerophosphocholine esterase activity [GO:0003847]; apolipoprotein A-I binding [GO:0034186]; phosphatidylcholine-sterol O-acyltransferase activity [GO:0004607]; platelet-activating factor acetyltransferase activity [GO:0047179]	high-density lipoprotein particle [GO:0034364]; 1-alkyl-2-acetylglycerophosphocholine esterase activity [GO:0003847]; apolipoprotein A-I binding [GO:0034186]; phosphatidylcholine-sterol O-acyltransferase activity [GO:0004607]; platelet-activating factor acetyltransferase activity [GO:0047179]; cholesterol esterification [GO:0034435]; cholesterol homeostasis [GO:0042632]; cholesterol metabolic pro…	GO:0003847; GO:0004607; GO:0006656; GO:0008203; GO:0034186; GO:0034364; GO:0034372; GO:0034375; GO:0034435; GO:0042158; GO:0042632; GO:0043691; GO:0047179; GO:0090107	9986
G1TMC5	Carboxylic ester hydrolase (EC 3.1.1.-)			hydrolase activity [GO:0016787]	hydrolase activity [GO:0016787]	GO:0016787	9986
G1TMK6	Ig-like domain-containing protein						9986
G1TN25	Alpha-2-glycoprotein 1, zinc-binding	cell adhesion [GO:0007155]; detection of chemical stimulus involved in sensory perception of bitter taste [GO:0001580]	extracellular space [GO:0005615]; integral component of membrane [GO:0016021]		extracellular space [GO:0005615]; integral component of membrane [GO:0016021]; cell adhesion [GO:0007155]; detection of chemical stimulus involved in sensory perception of bitter taste [GO:0001580]	GO:0001580; GO:0005615; GO:0007155; GO:0016021	9986
G1TN37	ADNP homeobox 2		nucleus [GO:0005634]	DNA binding [GO:0003677]	nucleus [GO:0005634]; DNA binding [GO:0003677]	GO:0003677; GO:0005634	9986
G1TN86	CutA divalent cation tolerance homolog	protein localization [GO:0008104]; response to metal ion [GO:0010038]	integral component of membrane [GO:0016021]	enzyme binding [GO:0019899]	integral component of membrane [GO:0016021]; enzyme binding [GO:0019899]; protein localization [GO:0008104]; response to metal ion [GO:0010038]	GO:0008104; GO:0010038; GO:0016021; GO:0019899	9986
G1TN89	Heparan sulfate proteoglycan 2		basement membrane [GO:0005604]; extracellular region [GO:0005576]; membrane [GO:0016020]	calcium ion binding [GO:0005509]; protein C-terminus binding [GO:0008022]	basement membrane [GO:0005604]; extracellular region [GO:0005576]; membrane [GO:0016020]; calcium ion binding [GO:0005509]; protein C-terminus binding [GO:0008022]	GO:0005509; GO:0005576; GO:0005604; GO:0008022; GO:0016020	9986
G1TNC5	Ig-like domain-containing protein						9986
G1TNI5	Ig-like domain-containing protein						9986
G1TNQ1	Ig-like domain-containing protein						9986
G1TNS3	Ig-like domain-containing protein						9986
G1TP36	Ig-like domain-containing protein						9986
G1TPR4	Ig-like domain-containing protein						9986
G1TPS9	Cadherin-2 (Neural cadherin)	blood vessel morphogenesis [GO:0048514]; brain morphogenesis [GO:0048854]; calcium-dependent cell-cell adhesion via plasma membrane cell adhesion molecules [GO:0016339]; cell-cell adhesion mediated by cadherin [GO:0044331]; cell-cell junction assembly [GO:0007043]; cerebral cortex development [GO:0021987]; heterophilic cell-cell adhesion via plasma membrane cell adhesion molecules [GO:0007157]; h…	adherens junction [GO:0005912]; apical plasma membrane [GO:0016324]; apicolateral plasma membrane [GO:0016327]; basolateral plasma membrane [GO:0016323]; catenin complex [GO:0016342]; cell surface [GO:0009986]; cortical actin cytoskeleton [GO:0030864]; fascia adherens [GO:0005916]; integral component of plasma membrane [GO:0005887]; lamellipodium [GO:0030027]; plasma membrane raft [GO:0044853]; p…	alpha-catenin binding [GO:0045294]; beta-catenin binding [GO:0008013]; calcium ion binding [GO:0005509]; gamma-catenin binding [GO:0045295]; identical protein binding [GO:0042802]; protein kinase binding [GO:0019901]; protein phosphatase binding [GO:0019903]	adherens junction [GO:0005912]; apical plasma membrane [GO:0016324]; apicolateral plasma membrane [GO:0016327]; basolateral plasma membrane [GO:0016323]; catenin complex [GO:0016342]; cell surface [GO:0009986]; cortical actin cytoskeleton [GO:0030864]; fascia adherens [GO:0005916]; integral component of plasma membrane [GO:0005887]; lamellipodium [GO:0030027]; plasma membrane raft [GO:0044853]; p…	GO:0003323; GO:0005509; GO:0005887; GO:0005912; GO:0005916; GO:0007043; GO:0007156; GO:0007157; GO:0008013; GO:0009986; GO:0014032; GO:0014069; GO:0016323; GO:0016324; GO:0016327; GO:0016339; GO:0016342; GO:0019901; GO:0019903; GO:0021987; GO:0030027; GO:0030864; GO:0042383; GO:0042802; GO:0043410; GO:0044331; GO:0044853; GO:0045294; GO:0045295; GO:0048514; GO:0048854; GO:0048872; GO:0051146; GO:…	9986
G1TPZ1	Galectin	positive regulation of viral entry into host cell [GO:0046598]		carbohydrate binding [GO:0030246]	carbohydrate binding [GO:0030246]; positive regulation of viral entry into host cell [GO:0046598]	GO:0030246; GO:0046598	9986
G1TR31	Uncharacterized protein		extracellular space [GO:0005615]; integral component of membrane [GO:0016021]	serine-type endopeptidase inhibitor activity [GO:0004867]	extracellular space [GO:0005615]; integral component of membrane [GO:0016021]; serine-type endopeptidase inhibitor activity [GO:0004867]	GO:0004867; GO:0005615; GO:0016021	9986
G1TR82	Tubulin alpha chain	microtubule-based process [GO:0007017]	cytoplasm [GO:0005737]; microtubule [GO:0005874]	GTPase activity [GO:0003924]; GTP binding [GO:0005525]; protein kinase binding [GO:0019901]; structural constituent of cytoskeleton [GO:0005200]	cytoplasm [GO:0005737]; microtubule [GO:0005874]; GTP binding [GO:0005525]; GTPase activity [GO:0003924]; protein kinase binding [GO:0019901]; structural constituent of cytoskeleton [GO:0005200]; microtubule-based process [GO:0007017]	GO:0003924; GO:0005200; GO:0005525; GO:0005737; GO:0005874; GO:0007017; GO:0019901	9986
G1TRF0	Serglycin	granzyme-mediated programmed cell death signaling pathway [GO:0140507]; negative regulation of bone mineralization [GO:0030502]	extracellular space [GO:0005615]; Golgi apparatus [GO:0005794]		extracellular space [GO:0005615]; Golgi apparatus [GO:0005794]; granzyme-mediated programmed cell death signaling pathway [GO:0140507]; negative regulation of bone mineralization [GO:0030502]	GO:0005615; GO:0005794; GO:0030502; GO:0140507	9986
G1TRK9	Uncharacterized protein						9986
G1TRR7	Beta-1,4-glucuronyltransferase 1 (I-beta-1,3-N-acetylglucosaminyltransferase) (N-acetyllactosaminide beta-1,3-N-acetylglucosaminyltransferase) (Poly-N-acetyllactosamine extension enzyme) (UDP-GlcNAc:betaGal beta-1,3-N-acetylglucosaminyltransferase 1)	protein O-linked mannosylation [GO:0035269]	Golgi membrane [GO:0000139]; integral component of membrane [GO:0016021]	glucuronosyltransferase activity [GO:0015020]; metal ion binding [GO:0046872]	Golgi membrane [GO:0000139]; integral component of membrane [GO:0016021]; glucuronosyltransferase activity [GO:0015020]; metal ion binding [GO:0046872]; protein O-linked mannosylation [GO:0035269]	GO:0000139; GO:0015020; GO:0016021; GO:0035269; GO:0046872	9986
G1TSY8	Alpha-1-microglobulin (Bikunin) (HI-30) (Inter-alpha-trypsin inhibitor light chain) (Protein AMBP) (Trypstatin)	protein-chromophore linkage [GO:0018298]	extracellular region [GO:0005576]	serine-type endopeptidase inhibitor activity [GO:0004867]	extracellular region [GO:0005576]; serine-type endopeptidase inhibitor activity [GO:0004867]; protein-chromophore linkage [GO:0018298]	GO:0004867; GO:0005576; GO:0018298	9986
G1TT06	Selenium binding protein 1			selenium binding [GO:0008430]	selenium binding [GO:0008430]	GO:0008430	9986
G1TT67	VLIG-type G domain-containing protein		cytoplasm [GO:0005737]; nucleus [GO:0005634]	GTP binding [GO:0005525]	cytoplasm [GO:0005737]; nucleus [GO:0005634]; GTP binding [GO:0005525]	GO:0005525; GO:0005634; GO:0005737	9986
G1TUA3	Peptidase A1 domain-containing protein			aspartic-type endopeptidase activity [GO:0004190]	aspartic-type endopeptidase activity [GO:0004190]	GO:0004190	9986
G1TUQ2	Ig-like domain-containing protein						9986
G1TV79	Collagen-binding protein (Serpin H1)		endoplasmic reticulum [GO:0005783]; extracellular space [GO:0005615]	collagen binding [GO:0005518]; serine-type endopeptidase inhibitor activity [GO:0004867]	endoplasmic reticulum [GO:0005783]; extracellular space [GO:0005615]; collagen binding [GO:0005518]; serine-type endopeptidase inhibitor activity [GO:0004867]	GO:0004867; GO:0005518; GO:0005615; GO:0005783	9986
G1TVG1	Ectonucleotide pyrophosphatase/phosphodiesterase 2	chemotaxis [GO:0006935]; immune response [GO:0006955]; regulation of angiogenesis [GO:0045765]; regulation of cell migration [GO:0030334]	extracellular region [GO:0005576]	lysophospholipase activity [GO:0004622]; metal ion binding [GO:0046872]; nucleic acid binding [GO:0003676]; nucleotide diphosphatase activity [GO:0004551]; phosphodiesterase I activity [GO:0004528]; polysaccharide binding [GO:0030247]; scavenger receptor activity [GO:0005044]	extracellular region [GO:0005576]; lysophospholipase activity [GO:0004622]; metal ion binding [GO:0046872]; nucleic acid binding [GO:0003676]; nucleotide diphosphatase activity [GO:0004551]; phosphodiesterase I activity [GO:0004528]; polysaccharide binding [GO:0030247]; scavenger receptor activity [GO:0005044]; chemotaxis [GO:0006935]; immune response [GO:0006955]; regulation of angiogenesis [GO:…	GO:0003676; GO:0004528; GO:0004551; GO:0004622; GO:0005044; GO:0005576; GO:0006935; GO:0006955; GO:0030247; GO:0030334; GO:0045765; GO:0046872	9986
G1TVS4	Hemopexin	cellular iron ion homeostasis [GO:0006879]	extracellular region [GO:0005576]	heme transmembrane transporter activity [GO:0015232]; metal ion binding [GO:0046872]	extracellular region [GO:0005576]; heme transmembrane transporter activity [GO:0015232]; metal ion binding [GO:0046872]; cellular iron ion homeostasis [GO:0006879]	GO:0005576; GO:0006879; GO:0015232; GO:0046872	9986
G1TW85	Ig-like domain-containing protein						9986
G1TWM1	Ig-like domain-containing protein						9986
G1TX56	Histone H3		nucleosome [GO:0000786]; nucleus [GO:0005634]	DNA binding [GO:0003677]; protein heterodimerization activity [GO:0046982]	nucleosome [GO:0000786]; nucleus [GO:0005634]; DNA binding [GO:0003677]; protein heterodimerization activity [GO:0046982]	GO:0000786; GO:0003677; GO:0005634; GO:0046982	9986
G1TX70	Ribosomal_L18e/L15P domain-containing protein	translation [GO:0006412]	ribosome [GO:0005840]; rough endoplasmic reticulum [GO:0005791]	structural constituent of ribosome [GO:0003735]	ribosome [GO:0005840]; rough endoplasmic reticulum [GO:0005791]; structural constituent of ribosome [GO:0003735]; translation [GO:0006412]	GO:0003735; GO:0005791; GO:0005840; GO:0006412	9986
G1TX94	Uncharacterized protein	blastocyst formation [GO:0001825]; heart valve development [GO:0003170]; ventricular septum development [GO:0003281]	nucleus [GO:0005634]	RNA binding [GO:0003723]; zinc ion binding [GO:0008270]	nucleus [GO:0005634]; RNA binding [GO:0003723]; zinc ion binding [GO:0008270]; blastocyst formation [GO:0001825]; heart valve development [GO:0003170]; ventricular septum development [GO:0003281]	GO:0001825; GO:0003170; GO:0003281; GO:0003723; GO:0005634; GO:0008270	9986
G1TY29	Uncharacterized protein		cytoplasm [GO:0005737]; plasma membrane [GO:0005886]		cytoplasm [GO:0005737]; plasma membrane [GO:0005886]	GO:0005737; GO:0005886	9986
G1TY57	Uncharacterized protein						9986
G1TYD2	Uncharacterized protein						9986
G1TYT3	Cadherin-1 (E-Cad/CTF1) (E-Cad/CTF2) (E-Cad/CTF3) (Epithelial cadherin)	adherens junction organization [GO:0034332]; cellular response to indole-3-methanol [GO:0071681]; cellular response to lithium ion [GO:0071285]; homophilic cell adhesion via plasma membrane adhesion molecules [GO:0007156]; negative regulation of cell-cell adhesion [GO:0022408]; negative regulation of cell migration [GO:0030336]; positive regulation of protein import into nucleus [GO:0042307]; pos…	adherens junction [GO:0005912]; apical junction complex [GO:0043296]; catenin complex [GO:0016342]; cortical actin cytoskeleton [GO:0030864]; cytoplasmic side of plasma membrane [GO:0009898]; flotillin complex [GO:0016600]; integral component of membrane [GO:0016021]; lamellipodium [GO:0030027]; lateral plasma membrane [GO:0016328]; perinuclear region of cytoplasm [GO:0048471]; trans-Golgi networ…	ankyrin binding [GO:0030506]; beta-catenin binding [GO:0008013]; calcium ion binding [GO:0005509]; cell adhesion molecule binding [GO:0050839]; gamma-catenin binding [GO:0045295]; GTPase activating protein binding [GO:0032794]; identical protein binding [GO:0042802]	adherens junction [GO:0005912]; apical junction complex [GO:0043296]; catenin complex [GO:0016342]; cortical actin cytoskeleton [GO:0030864]; cytoplasmic side of plasma membrane [GO:0009898]; flotillin complex [GO:0016600]; integral component of membrane [GO:0016021]; lamellipodium [GO:0030027]; lateral plasma membrane [GO:0016328]; perinuclear region of cytoplasm [GO:0048471]; trans-Golgi networ…	GO:0005509; GO:0005802; GO:0005912; GO:0007156; GO:0008013; GO:0009898; GO:0016021; GO:0016328; GO:0016342; GO:0016600; GO:0022408; GO:0030027; GO:0030336; GO:0030506; GO:0030864; GO:0032794; GO:0034332; GO:0042307; GO:0042802; GO:0043296; GO:0045295; GO:0045893; GO:0048471; GO:0050839; GO:0071285; GO:0071681; GO:0072659	9986
G1TYT4	Angiotensin-converting enzyme (EC 3.4.-.-)	amyloid-beta metabolic process [GO:0050435]; arachidonic acid secretion [GO:0050482]; cell proliferation in bone marrow [GO:0071838]; heart contraction [GO:0060047]; hormone catabolic process [GO:0042447]; kidney development [GO:0001822]; negative regulation of gap junction assembly [GO:1903597]; negative regulation of gene expression [GO:0010629]; negative regulation of protein binding [GO:00320…	endosome [GO:0005768]; external side of plasma membrane [GO:0009897]; extracellular exosome [GO:0070062]; lysosome [GO:0005764]	bradykinin receptor binding [GO:0031711]; carboxypeptidase activity [GO:0004180]; chloride ion binding [GO:0031404]; endopeptidase activity [GO:0004175]; metallopeptidase activity [GO:0008237]; mitogen-activated protein kinase binding [GO:0051019]; mitogen-activated protein kinase kinase binding [GO:0031434]; peptidyl-dipeptidase activity [GO:0008241]; tripeptidyl-peptidase activity [GO:0008240];…	endosome [GO:0005768]; external side of plasma membrane [GO:0009897]; extracellular exosome [GO:0070062]; lysosome [GO:0005764]; bradykinin receptor binding [GO:0031711]; carboxypeptidase activity [GO:0004180]; chloride ion binding [GO:0031404]; endopeptidase activity [GO:0004175]; metallopeptidase activity [GO:0008237]; mitogen-activated protein kinase binding [GO:0051019]; mitogen-activated pro…	GO:0001822; GO:0002446; GO:0003081; GO:0003084; GO:0004175; GO:0004180; GO:0005764; GO:0005768; GO:0007283; GO:0008237; GO:0008240; GO:0008241; GO:0008270; GO:0009897; GO:0010608; GO:0010629; GO:0031404; GO:0031434; GO:0031711; GO:0032091; GO:0032092; GO:0042447; GO:0043171; GO:0050435; GO:0050482; GO:0051019; GO:0060047; GO:0060177; GO:0061098; GO:0070062; GO:0071838; GO:1900086; GO:1902033; GO:…	9986
G1TYZ5	Ig-like domain-containing protein						9986
G1TZ23	SMU1 DNA replication regulator and spliceosomal factor	carbohydrate metabolic process [GO:0005975]	integral component of membrane [GO:0016021]	transferase activity, transferring glycosyl groups [GO:0016757]	integral component of membrane [GO:0016021]; transferase activity, transferring glycosyl groups [GO:0016757]; carbohydrate metabolic process [GO:0005975]	GO:0005975; GO:0016021; GO:0016757	9986
G1TZA1	C1q domain-containing protein						9986
G1TZC1	Uncharacterized protein		extracellular space [GO:0005615]		extracellular space [GO:0005615]	GO:0005615	9986
G1TZP0	Tyrosine 3-monooxygenase/tryptophan 5-monooxygenase activation protein gamma	protein targeting [GO:0006605]; regulation of neuron differentiation [GO:0045664]; regulation of synaptic plasticity [GO:0048167]	cytoplasm [GO:0005737]	identical protein binding [GO:0042802]; insulin-like growth factor receptor binding [GO:0005159]; protein domain specific binding [GO:0019904]; protein kinase C binding [GO:0005080]	cytoplasm [GO:0005737]; identical protein binding [GO:0042802]; insulin-like growth factor receptor binding [GO:0005159]; protein domain specific binding [GO:0019904]; protein kinase C binding [GO:0005080]; protein targeting [GO:0006605]; regulation of neuron differentiation [GO:0045664]; regulation of synaptic plasticity [GO:0048167]	GO:0005080; GO:0005159; GO:0005737; GO:0006605; GO:0019904; GO:0042802; GO:0045664; GO:0048167	9986
G1U0F2	Ig-like domain-containing protein						9986
G1U128	Mannan binding lectin serine peptidase 1	innate immune response [GO:0045087]	extracellular region [GO:0005576]	calcium ion binding [GO:0005509]; serine-type endopeptidase activity [GO:0004252]	extracellular region [GO:0005576]; calcium ion binding [GO:0005509]; serine-type endopeptidase activity [GO:0004252]; innate immune response [GO:0045087]	GO:0004252; GO:0005509; GO:0005576; GO:0045087	9986
G1U153	Uncharacterized protein	mRNA splicing, via spliceosome [GO:0000398]		RNA binding [GO:0003723]	RNA binding [GO:0003723]; mRNA splicing, via spliceosome [GO:0000398]	GO:0000398; GO:0003723	9986
G1U155	Histone H2B		nucleosome [GO:0000786]; nucleus [GO:0005634]	DNA binding [GO:0003677]; protein heterodimerization activity [GO:0046982]	nucleosome [GO:0000786]; nucleus [GO:0005634]; DNA binding [GO:0003677]; protein heterodimerization activity [GO:0046982]	GO:0000786; GO:0003677; GO:0005634; GO:0046982	9986
G1U2Q3	Apolipoprotein C-II (Apolipoprotein C2)	lipid metabolic process [GO:0006629]; lipid transport [GO:0006869]	chylomicron [GO:0042627]; high-density lipoprotein particle [GO:0034364]; low-density lipoprotein particle [GO:0034362]; very-low-density lipoprotein particle [GO:0034361]	enzyme activator activity [GO:0008047]	chylomicron [GO:0042627]; high-density lipoprotein particle [GO:0034364]; low-density lipoprotein particle [GO:0034362]; very-low-density lipoprotein particle [GO:0034361]; enzyme activator activity [GO:0008047]; lipid metabolic process [GO:0006629]; lipid transport [GO:0006869]	GO:0006629; GO:0006869; GO:0008047; GO:0034361; GO:0034362; GO:0034364; GO:0042627	9986
G1U2V8	Apolipoprotein C-III (Apolipoprotein C3)	lipid transport [GO:0006869]; lipoprotein metabolic process [GO:0042157]	extracellular region [GO:0005576]	lipid binding [GO:0008289]	extracellular region [GO:0005576]; lipid binding [GO:0008289]; lipid transport [GO:0006869]; lipoprotein metabolic process [GO:0042157]	GO:0005576; GO:0006869; GO:0008289; GO:0042157	9986
G1U2Y7	Olfactory receptor		integral component of membrane [GO:0016021]; plasma membrane [GO:0005886]	G protein-coupled receptor activity [GO:0004930]; olfactory receptor activity [GO:0004984]	integral component of membrane [GO:0016021]; plasma membrane [GO:0005886]; G protein-coupled receptor activity [GO:0004930]; olfactory receptor activity [GO:0004984]	GO:0004930; GO:0004984; GO:0005886; GO:0016021	9986
G1U3U2	Calsyntenin 1	homophilic cell adhesion via plasma membrane adhesion molecules [GO:0007156]	cell projection [GO:0042995]; Golgi membrane [GO:0000139]; integral component of membrane [GO:0016021]	calcium ion binding [GO:0005509]	cell projection [GO:0042995]; Golgi membrane [GO:0000139]; integral component of membrane [GO:0016021]; calcium ion binding [GO:0005509]; homophilic cell adhesion via plasma membrane adhesion molecules [GO:0007156]	GO:0000139; GO:0005509; GO:0007156; GO:0016021; GO:0042995	9986
G1U3W5	Ig-like domain-containing protein		integral component of membrane [GO:0016021]		integral component of membrane [GO:0016021]	GO:0016021	9986
G1U410	Tubulin beta chain	microtubule-based process [GO:0007017]	cytoplasm [GO:0005737]; microtubule [GO:0005874]	GTPase activity [GO:0003924]; GTP binding [GO:0005525]; structural constituent of cytoskeleton [GO:0005200]	cytoplasm [GO:0005737]; microtubule [GO:0005874]; GTP binding [GO:0005525]; GTPase activity [GO:0003924]; structural constituent of cytoskeleton [GO:0005200]; microtubule-based process [GO:0007017]	GO:0003924; GO:0005200; GO:0005525; GO:0005737; GO:0005874; GO:0007017	9986
G1U415	SMB domain-containing protein	cell-matrix adhesion [GO:0007160]; extracellular matrix organization [GO:0030198]; immune response [GO:0006955]; oligodendrocyte differentiation [GO:0048709]; positive regulation of cell-substrate adhesion [GO:0010811]	extracellular matrix [GO:0031012]; extracellular region [GO:0005576]	extracellular matrix binding [GO:0050840]; polysaccharide binding [GO:0030247]; scavenger receptor activity [GO:0005044]	extracellular matrix [GO:0031012]; extracellular region [GO:0005576]; extracellular matrix binding [GO:0050840]; polysaccharide binding [GO:0030247]; scavenger receptor activity [GO:0005044]; cell-matrix adhesion [GO:0007160]; extracellular matrix organization [GO:0030198]; immune response [GO:0006955]; oligodendrocyte differentiation [GO:0048709]; positive regulation of cell-substrate adhesion […	GO:0005044; GO:0005576; GO:0006955; GO:0007160; GO:0010811; GO:0030198; GO:0030247; GO:0031012; GO:0048709; GO:0050840	9986
G1U461	Proprotein convertase 9 (Proprotein convertase subtilisin/kexin type 9) (Subtilisin/kexin-like protease PC9)	apoptotic process [GO:0006915]; cholesterol metabolic process [GO:0008203]	cell surface [GO:0009986]; endoplasmic reticulum [GO:0005783]; endosome [GO:0005768]; Golgi apparatus [GO:0005794]; lysosome [GO:0005764]	serine-type endopeptidase activity [GO:0004252]	cell surface [GO:0009986]; endoplasmic reticulum [GO:0005783]; endosome [GO:0005768]; Golgi apparatus [GO:0005794]; lysosome [GO:0005764]; serine-type endopeptidase activity [GO:0004252]; apoptotic process [GO:0006915]; cholesterol metabolic process [GO:0008203]	GO:0004252; GO:0005764; GO:0005768; GO:0005783; GO:0005794; GO:0006915; GO:0008203; GO:0009986	9986
G1U575	C1q domain-containing protein		extracellular region [GO:0005576]		extracellular region [GO:0005576]	GO:0005576	9986
G1U5Y2	Ig-like domain-containing protein						9986
G1U612	Uncharacterized protein						9986
G1U620	Receptor protein-tyrosine kinase (EC 2.7.10.1)	natural killer cell differentiation [GO:0001779]; negative regulation of cytokine production [GO:0001818]; negative regulation of leukocyte apoptotic process [GO:2000107]; negative regulation of lymphocyte activation [GO:0051250]; neutrophil clearance [GO:0097350]; platelet activation [GO:0030168]; positive regulation of phagocytosis [GO:0050766]; protein kinase B signaling [GO:0043491]; retina d…	cytoplasm [GO:0005737]; extracellular space [GO:0005615]; integral component of membrane [GO:0016021]; rhabdomere [GO:0016028]	ATP binding [GO:0005524]; transmembrane receptor protein tyrosine kinase activity [GO:0004714]	cytoplasm [GO:0005737]; extracellular space [GO:0005615]; integral component of membrane [GO:0016021]; rhabdomere [GO:0016028]; ATP binding [GO:0005524]; transmembrane receptor protein tyrosine kinase activity [GO:0004714]; natural killer cell differentiation [GO:0001779]; negative regulation of cytokine production [GO:0001818]; negative regulation of leukocyte apoptotic process [GO:2000107]; neg…	GO:0001779; GO:0001818; GO:0004714; GO:0005524; GO:0005615; GO:0005737; GO:0007283; GO:0016021; GO:0016028; GO:0030168; GO:0032940; GO:0034446; GO:0043491; GO:0050766; GO:0051250; GO:0060041; GO:0060068; GO:0097350; GO:2000107	9986
G1U693	Ig-like domain-containing protein						9986
G1U6B2	Delta-aminolevulinic acid dehydratase (EC 4.2.1.24)	cellular response to interleukin-4 [GO:0071353]; negative regulation of proteasomal protein catabolic process [GO:1901799]; protein homooligomerization [GO:0051260]; protoporphyrinogen IX biosynthetic process [GO:0006782]		identical protein binding [GO:0042802]; porphobilinogen synthase activity [GO:0004655]; zinc ion binding [GO:0008270]	identical protein binding [GO:0042802]; porphobilinogen synthase activity [GO:0004655]; zinc ion binding [GO:0008270]; cellular response to interleukin-4 [GO:0071353]; negative regulation of proteasomal protein catabolic process [GO:1901799]; protein homooligomerization [GO:0051260]; protoporphyrinogen IX biosynthetic process [GO:0006782]	GO:0004655; GO:0006782; GO:0008270; GO:0042802; GO:0051260; GO:0071353; GO:1901799	9986
G1U6C9	Transglut_N domain-containing protein	blood coagulation, fibrin clot formation [GO:0072378]; peptide cross-linking [GO:0018149]		protein-glutamine gamma-glutamyltransferase activity [GO:0003810]	protein-glutamine gamma-glutamyltransferase activity [GO:0003810]; blood coagulation, fibrin clot formation [GO:0072378]; peptide cross-linking [GO:0018149]	GO:0003810; GO:0018149; GO:0072378	9986
G1U6I7	Coagulation factor X	blood coagulation [GO:0007596]; positive regulation of protein kinase B signaling [GO:0051897]	extracellular region [GO:0005576]; integral component of membrane [GO:0016021]	calcium ion binding [GO:0005509]; phospholipid binding [GO:0005543]; serine-type endopeptidase activity [GO:0004252]	extracellular region [GO:0005576]; integral component of membrane [GO:0016021]; calcium ion binding [GO:0005509]; phospholipid binding [GO:0005543]; serine-type endopeptidase activity [GO:0004252]; blood coagulation [GO:0007596]; positive regulation of protein kinase B signaling [GO:0051897]	GO:0004252; GO:0005509; GO:0005543; GO:0005576; GO:0007596; GO:0016021; GO:0051897	9986
G1U6P5	Uncharacterized protein						9986
G1U6R8	Uncharacterized protein		extracellular space [GO:0005615]	serine-type endopeptidase inhibitor activity [GO:0004867]	extracellular space [GO:0005615]; serine-type endopeptidase inhibitor activity [GO:0004867]	GO:0004867; GO:0005615	9986
G1U6S4	Hedgehog protein	bone resorption [GO:0045453]; branching involved in blood vessel morphogenesis [GO:0001569]; camera-type eye photoreceptor cell fate commitment [GO:0060220]; cell-cell signaling [GO:0007267]; cell fate specification [GO:0001708]; cell maturation [GO:0048469]; chondrocyte differentiation involved in endochondral bone morphogenesis [GO:0003413]; chondrocyte proliferation [GO:0035988]; embryonic cam…	extracellular matrix [GO:0031012]; extracellular space [GO:0005615]; plasma membrane [GO:0005886]	calcium ion binding [GO:0005509]; patched binding [GO:0005113]; peptidase activity [GO:0008233]	extracellular matrix [GO:0031012]; extracellular space [GO:0005615]; plasma membrane [GO:0005886]; calcium ion binding [GO:0005509]; patched binding [GO:0005113]; peptidase activity [GO:0008233]; bone resorption [GO:0045453]; branching involved in blood vessel morphogenesis [GO:0001569]; camera-type eye photoreceptor cell fate commitment [GO:0060220]; cell fate specification [GO:0001708]; cell ma…	GO:0001569; GO:0001649; GO:0001701; GO:0001708; GO:0001947; GO:0002053; GO:0003382; GO:0003406; GO:0003413; GO:0005113; GO:0005509; GO:0005615; GO:0005886; GO:0006029; GO:0007224; GO:0007267; GO:0008233; GO:0009880; GO:0016539; GO:0016540; GO:0030704; GO:0031012; GO:0031016; GO:0032967; GO:0033088; GO:0033089; GO:0035264; GO:0035988; GO:0040008; GO:0042733; GO:0045453; GO:0045880; GO:0045944; GO:…	9986
G1U754	Histidine-rich glycoprotein	antimicrobial humoral immune response mediated by antimicrobial peptide [GO:0061844]; cytolysis by host of symbiont cells [GO:0051838]; defense response to fungus [GO:0050832]; negative regulation of angiogenesis [GO:0016525]; negative regulation of cell adhesion mediated by integrin [GO:0033629]; negative regulation of cell growth [GO:0030308]; negative regulation of cell population proliferatio…	cell surface [GO:0009986]; extracellular region [GO:0005576]	cysteine-type endopeptidase inhibitor activity [GO:0004869]; heme binding [GO:0020037]; heparan sulfate proteoglycan binding [GO:0043395]; heparin binding [GO:0008201]; immunoglobulin binding [GO:0019865]; signaling receptor binding [GO:0005102]; zinc ion binding [GO:0008270]	cell surface [GO:0009986]; extracellular region [GO:0005576]; cysteine-type endopeptidase inhibitor activity [GO:0004869]; heme binding [GO:0020037]; heparan sulfate proteoglycan binding [GO:0043395]; heparin binding [GO:0008201]; immunoglobulin binding [GO:0019865]; signaling receptor binding [GO:0005102]; zinc ion binding [GO:0008270]; antimicrobial humoral immune response mediated by antimicro…	GO:0002839; GO:0004869; GO:0005102; GO:0005576; GO:0008201; GO:0008270; GO:0008285; GO:0009986; GO:0010468; GO:0010593; GO:0016525; GO:0019865; GO:0020037; GO:0030168; GO:0030193; GO:0030308; GO:0032956; GO:0033629; GO:0043065; GO:0043254; GO:0043395; GO:0050730; GO:0050832; GO:0051838; GO:0051894; GO:0061844; GO:1900747; GO:2000504; GO:2001027	9986
G1U7L4	78 kDa glucose-regulated protein (Binding-immunoglobulin protein) (Heat shock protein 70 family protein 5) (Heat shock protein family A member 5) (Immunoglobulin heavy chain-binding protein)		endoplasmic reticulum lumen [GO:0005788]	ATPase activity [GO:0016887]; ATP binding [GO:0005524]	endoplasmic reticulum lumen [GO:0005788]; ATP binding [GO:0005524]; ATPase activity [GO:0016887]	GO:0005524; GO:0005788; GO:0016887	9986
G1U7S4	Phosphoglycerate mutase (EC 5.4.2.11) (EC 5.4.2.4)	glycolytic process [GO:0006096]; Notch signaling pathway [GO:0007219]; striated muscle contraction [GO:0006941]		bisphosphoglycerate mutase activity [GO:0004082]; hydrolase activity [GO:0016787]; identical protein binding [GO:0042802]; phosphoglycerate mutase activity [GO:0004619]	bisphosphoglycerate mutase activity [GO:0004082]; hydrolase activity [GO:0016787]; identical protein binding [GO:0042802]; phosphoglycerate mutase activity [GO:0004619]; glycolytic process [GO:0006096]; Notch signaling pathway [GO:0007219]; striated muscle contraction [GO:0006941]	GO:0004082; GO:0004619; GO:0006096; GO:0006941; GO:0007219; GO:0016787; GO:0042802	9986
G1U7U3	Nucleoside diphosphate kinase (EC 2.7.4.6)	CTP biosynthetic process [GO:0006241]; GTP biosynthetic process [GO:0006183]; lactation [GO:0007595]; positive regulation of DNA binding [GO:0043388]; positive regulation of epithelial cell proliferation [GO:0050679]; UTP biosynthetic process [GO:0006228]	cytosol [GO:0005829]; nucleus [GO:0005634]; ruffle membrane [GO:0032587]	ATP binding [GO:0005524]; deoxyribonuclease activity [GO:0004536]; GTP binding [GO:0005525]; identical protein binding [GO:0042802]; magnesium ion binding [GO:0000287]; nucleoside diphosphate kinase activity [GO:0004550]; ribosomal small subunit binding [GO:0043024]	cytosol [GO:0005829]; nucleus [GO:0005634]; ruffle membrane [GO:0032587]; ATP binding [GO:0005524]; deoxyribonuclease activity [GO:0004536]; GTP binding [GO:0005525]; identical protein binding [GO:0042802]; magnesium ion binding [GO:0000287]; nucleoside diphosphate kinase activity [GO:0004550]; ribosomal small subunit binding [GO:0043024]; CTP biosynthetic process [GO:0006241]; GTP biosynthetic p…	GO:0000287; GO:0004536; GO:0004550; GO:0005524; GO:0005525; GO:0005634; GO:0005829; GO:0006183; GO:0006228; GO:0006241; GO:0007595; GO:0032587; GO:0042802; GO:0043024; GO:0043388; GO:0050679	9986
G1U7V8	Uncharacterized protein	microtubule-based process [GO:0007017]	cytoplasm [GO:0005737]; microtubule [GO:0005874]	GTPase activity [GO:0003924]; GTP binding [GO:0005525]; structural constituent of cytoskeleton [GO:0005200]	cytoplasm [GO:0005737]; microtubule [GO:0005874]; GTP binding [GO:0005525]; GTPase activity [GO:0003924]; structural constituent of cytoskeleton [GO:0005200]; microtubule-based process [GO:0007017]	GO:0003924; GO:0005200; GO:0005525; GO:0005737; GO:0005874; GO:0007017	9986
G1U9G5	Keratin 78		keratin filament [GO:0045095]		keratin filament [GO:0045095]	GO:0045095	9986
G1U9Q9	Plasminogen (EC 3.4.21.7)	blood coagulation [GO:0007596]; fibrinolysis [GO:0042730]; labyrinthine layer blood vessel development [GO:0060716]; mononuclear cell migration [GO:0071674]; muscle cell cellular homeostasis [GO:0046716]; myoblast differentiation [GO:0045445]; tissue regeneration [GO:0042246]; tissue remodeling [GO:0048771]; trans-synaptic signaling by BDNF, modulating synaptic transmission [GO:0099183]; trophobl…	extracellular region [GO:0005576]; extrinsic component of plasma membrane [GO:0019897]; glutamatergic synapse [GO:0098978]; Schaffer collateral - CA1 synapse [GO:0098685]	kinase binding [GO:0019900]; serine-type endopeptidase activity [GO:0004252]	extracellular region [GO:0005576]; extrinsic component of plasma membrane [GO:0019897]; glutamatergic synapse [GO:0098978]; Schaffer collateral - CA1 synapse [GO:0098685]; kinase binding [GO:0019900]; serine-type endopeptidase activity [GO:0004252]; blood coagulation [GO:0007596]; fibrinolysis [GO:0042730]; labyrinthine layer blood vessel development [GO:0060716]; mononuclear cell migration [GO:0…	GO:0004252; GO:0005576; GO:0007596; GO:0019897; GO:0019900; GO:0042246; GO:0042730; GO:0045445; GO:0046716; GO:0048771; GO:0060707; GO:0060716; GO:0071674; GO:0098685; GO:0098978; GO:0099183	9986
G1U9R4	Apolipoprotein B	artery morphogenesis [GO:0048844]; cholesterol efflux [GO:0033344]; cholesterol homeostasis [GO:0042632]; cholesterol metabolic process [GO:0008203]; fertilization [GO:0009566]; flagellated sperm motility [GO:0030317]; in utero embryonic development [GO:0001701]; lipoprotein biosynthetic process [GO:0042158]; lipoprotein catabolic process [GO:0042159]; lipoprotein transport [GO:0042953]; low-dens…	cytosol [GO:0005829]; endoplasmic reticulum exit site [GO:0070971]; intermediate-density lipoprotein particle [GO:0034363]; low-density lipoprotein particle [GO:0034362]; mature chylomicron [GO:0034359]; neuronal cell body [GO:0043025]; very-low-density lipoprotein particle [GO:0034361]	cholesterol transfer activity [GO:0120020]; heparin binding [GO:0008201]; lipase binding [GO:0035473]; low-density lipoprotein particle receptor binding [GO:0050750]; phospholipid binding [GO:0005543]	cytosol [GO:0005829]; endoplasmic reticulum exit site [GO:0070971]; intermediate-density lipoprotein particle [GO:0034363]; low-density lipoprotein particle [GO:0034362]; mature chylomicron [GO:0034359]; neuronal cell body [GO:0043025]; very-low-density lipoprotein particle [GO:0034361]; cholesterol transfer activity [GO:0120020]; heparin binding [GO:0008201]; lipase binding [GO:0035473]; low-den…	GO:0001701; GO:0005543; GO:0005829; GO:0006642; GO:0007283; GO:0007399; GO:0008201; GO:0008203; GO:0009566; GO:0009615; GO:0009791; GO:0010628; GO:0010744; GO:0010886; GO:0019433; GO:0030317; GO:0033344; GO:0034359; GO:0034361; GO:0034362; GO:0034363; GO:0034374; GO:0034383; GO:0035473; GO:0042158; GO:0042159; GO:0042632; GO:0042953; GO:0043025; GO:0045540; GO:0048844; GO:0050750; GO:0070971; GO:…	9986
G1U9S1	Complement factor properdin	complement activation, alternative pathway [GO:0006957]	extracellular space [GO:0005615]; secretory granule [GO:0030141]		extracellular space [GO:0005615]; secretory granule [GO:0030141]; complement activation, alternative pathway [GO:0006957]	GO:0005615; GO:0006957; GO:0030141	9986
G1U9S2	Albumin	cellular response to starvation [GO:0009267]; maintenance of mitochondrion location [GO:0051659]; negative regulation of apoptotic process [GO:0043066]	endoplasmic reticulum [GO:0005783]; extracellular exosome [GO:0070062]; Golgi apparatus [GO:0005794]; protein-containing complex [GO:0032991]	chaperone binding [GO:0051087]; DNA binding [GO:0003677]; enterobactin binding [GO:1903981]; exogenous protein binding [GO:0140272]; fatty acid binding [GO:0005504]; identical protein binding [GO:0042802]; metal ion binding [GO:0046872]; oxygen binding [GO:0019825]; pyridoxal phosphate binding [GO:0030170]; toxic substance binding [GO:0015643]	endoplasmic reticulum [GO:0005783]; extracellular exosome [GO:0070062]; Golgi apparatus [GO:0005794]; protein-containing complex [GO:0032991]; chaperone binding [GO:0051087]; DNA binding [GO:0003677]; enterobactin binding [GO:1903981]; exogenous protein binding [GO:0140272]; fatty acid binding [GO:0005504]; identical protein binding [GO:0042802]; metal ion binding [GO:0046872]; oxygen binding [GO…	GO:0003677; GO:0005504; GO:0005783; GO:0005794; GO:0009267; GO:0015643; GO:0019825; GO:0030170; GO:0032991; GO:0042802; GO:0043066; GO:0046872; GO:0051087; GO:0051659; GO:0070062; GO:0140272; GO:1903981	9986
G1U9U2	Christmas factor (EC 3.4.21.22) (Coagulation factor IX) (Coagulation factor IXa heavy chain) (Coagulation factor IXa light chain)	blood coagulation [GO:0007596]; zymogen activation [GO:0031638]	extracellular space [GO:0005615]	calcium ion binding [GO:0005509]; serine-type endopeptidase activity [GO:0004252]	extracellular space [GO:0005615]; calcium ion binding [GO:0005509]; serine-type endopeptidase activity [GO:0004252]; blood coagulation [GO:0007596]; zymogen activation [GO:0031638]	GO:0004252; GO:0005509; GO:0005615; GO:0007596; GO:0031638	9986
G8IQP0	Insulin-like growth factor II (Fragment)	glucose metabolic process [GO:0006006]	extracellular space [GO:0005615]	growth factor activity [GO:0008083]; hormone activity [GO:0005179]	extracellular space [GO:0005615]; growth factor activity [GO:0008083]; hormone activity [GO:0005179]; glucose metabolic process [GO:0006006]	GO:0005179; GO:0005615; GO:0006006; GO:0008083	9986
O46381	Hypoxanthine phosphoribosyltransferase (EC 2.4.2.8) (Fragment)	IMP salvage [GO:0032264]; purine ribonucleoside salvage [GO:0006166]	cytoplasm [GO:0005737]	guanine phosphoribosyltransferase activity [GO:0052657]; hypoxanthine phosphoribosyltransferase activity [GO:0004422]; metal ion binding [GO:0046872]; nucleotide binding [GO:0000166]	cytoplasm [GO:0005737]; guanine phosphoribosyltransferase activity [GO:0052657]; hypoxanthine phosphoribosyltransferase activity [GO:0004422]; metal ion binding [GO:0046872]; nucleotide binding [GO:0000166]; IMP salvage [GO:0032264]; purine ribonucleoside salvage [GO:0006166]	GO:0000166; GO:0004422; GO:0005737; GO:0006166; GO:0032264; GO:0046872; GO:0052657	9986
O62663	ATS-22		extracellular space [GO:0005615]		extracellular space [GO:0005615]	GO:0005615	9986
O77688	Prothrombin (Fragment)	blood coagulation [GO:0007596]		calcium ion binding [GO:0005509]; serine-type endopeptidase activity [GO:0004252]	calcium ion binding [GO:0005509]; serine-type endopeptidase activity [GO:0004252]; blood coagulation [GO:0007596]	GO:0004252; GO:0005509; GO:0007596	9986
P79216	Cytokine synthesis inhibitory factor (Interleukin-10) (Fragment)	immune response [GO:0006955]	extracellular region [GO:0005576]	cytokine activity [GO:0005125]	extracellular region [GO:0005576]; cytokine activity [GO:0005125]; immune response [GO:0006955]	GO:0005125; GO:0005576; GO:0006955	9986
Q07298	Alpha-1-antiproteinase S-1		extracellular space [GO:0005615]		extracellular space [GO:0005615]	GO:0005615	9986
Q28629	L-selectin	calcium-dependent cell-cell adhesion via plasma membrane cell adhesion molecules [GO:0016339]; leukocyte tethering or rolling [GO:0050901]	integral component of plasma membrane [GO:0005887]	calcium ion binding [GO:0005509]; oligosaccharide binding [GO:0070492]; protease binding [GO:0002020]	integral component of plasma membrane [GO:0005887]; calcium ion binding [GO:0005509]; oligosaccharide binding [GO:0070492]; protease binding [GO:0002020]; calcium-dependent cell-cell adhesion via plasma membrane cell adhesion molecules [GO:0016339]; leukocyte tethering or rolling [GO:0050901]	GO:0002020; GO:0005509; GO:0005887; GO:0016339; GO:0050901; GO:0070492	9986
Q28666	Alpha-1-antitrypsin		extracellular space [GO:0005615]		extracellular space [GO:0005615]	GO:0005615	9986
Q28695	Beta-hemoglobin (Fragment)			heme binding [GO:0020037]; metal ion binding [GO:0046872]; oxygen binding [GO:0019825]; oxygen carrier activity [GO:0005344]	heme binding [GO:0020037]; metal ion binding [GO:0046872]; oxygen binding [GO:0019825]; oxygen carrier activity [GO:0005344]	GO:0005344; GO:0019825; GO:0020037; GO:0046872	9986
Q28696	Beta globin mRNA (Fragment)			heme binding [GO:0020037]; metal ion binding [GO:0046872]; oxygen binding [GO:0019825]; oxygen carrier activity [GO:0005344]	heme binding [GO:0020037]; metal ion binding [GO:0046872]; oxygen binding [GO:0019825]; oxygen carrier activity [GO:0005344]	GO:0005344; GO:0019825; GO:0020037; GO:0046872	9986
Q28710	Myosin light chain 2			calcium ion binding [GO:0005509]	calcium ion binding [GO:0005509]	GO:0005509	9986
Q28731	Thrombin (Fragment)	blood coagulation [GO:0007596]		calcium ion binding [GO:0005509]; serine-type endopeptidase activity [GO:0004252]	calcium ion binding [GO:0005509]; serine-type endopeptidase activity [GO:0004252]; blood coagulation [GO:0007596]	GO:0004252; GO:0005509; GO:0007596	9986
Q29514	Serum amyloid A protein	acute-phase response [GO:0006953]	high-density lipoprotein particle [GO:0034364]		high-density lipoprotein particle [GO:0034364]; acute-phase response [GO:0006953]	GO:0006953; GO:0034364	9986
Q2LDA4	Adiponectin	brown fat cell differentiation [GO:0050873]; cellular response to drug [GO:0035690]; cellular response to insulin stimulus [GO:0032869]; detection of oxidative stress [GO:0070994]; fatty acid beta-oxidation [GO:0006635]; fatty acid oxidation [GO:0019395]; glucose homeostasis [GO:0042593]; glucose metabolic process [GO:0006006]; low-density lipoprotein particle clearance [GO:0034383]; negative reg…	cell periphery [GO:0071944]; cell surface [GO:0009986]; endoplasmic reticulum [GO:0005783]; extracellular space [GO:0005615]; perinuclear region of cytoplasm [GO:0048471]	hormone activity [GO:0005179]; signaling receptor binding [GO:0005102]	cell periphery [GO:0071944]; cell surface [GO:0009986]; endoplasmic reticulum [GO:0005783]; extracellular space [GO:0005615]; perinuclear region of cytoplasm [GO:0048471]; hormone activity [GO:0005179]; signaling receptor binding [GO:0005102]; brown fat cell differentiation [GO:0050873]; cellular response to drug [GO:0035690]; cellular response to insulin stimulus [GO:0032869]; detection of oxida…	GO:0001934; GO:0005102; GO:0005179; GO:0005615; GO:0005783; GO:0006006; GO:0006635; GO:0009749; GO:0009967; GO:0009986; GO:0010642; GO:0010739; GO:0010745; GO:0010804; GO:0010875; GO:0010906; GO:0019395; GO:0030336; GO:0030853; GO:0031953; GO:0032720; GO:0032757; GO:0032869; GO:0033034; GO:0034115; GO:0034383; GO:0034612; GO:0035690; GO:0042593; GO:0043123; GO:0043124; GO:0043407; GO:0045599; GO:…	9986
Q45GR2	Alpha-2-plasmin inhibitor	blood vessel morphogenesis [GO:0048514]; collagen fibril organization [GO:0030199]; maintenance of blood vessel diameter homeostasis by renin-angiotensin [GO:0002034]; negative regulation of fibrinolysis [GO:0051918]; negative regulation of plasminogen activation [GO:0010757]; positive regulation of cell differentiation [GO:0045597]; positive regulation of collagen biosynthetic process [GO:003296…	cell surface [GO:0009986]; fibrinogen complex [GO:0005577]	protease binding [GO:0002020]; protein homodimerization activity [GO:0042803]; serine-type endopeptidase inhibitor activity [GO:0004867]	cell surface [GO:0009986]; fibrinogen complex [GO:0005577]; protease binding [GO:0002020]; protein homodimerization activity [GO:0042803]; serine-type endopeptidase inhibitor activity [GO:0004867]; blood vessel morphogenesis [GO:0048514]; collagen fibril organization [GO:0030199]; maintenance of blood vessel diameter homeostasis by renin-angiotensin [GO:0002034]; negative regulation of fibrinolys…	GO:0002020; GO:0002034; GO:0004867; GO:0005577; GO:0009986; GO:0010757; GO:0030199; GO:0032967; GO:0042803; GO:0045597; GO:0045944; GO:0046330; GO:0048514; GO:0048661; GO:0051496; GO:0051918; GO:0070374; GO:0071636	9986
Q5VI85	C-X-C motif chemokine	defense response [GO:0006952]; immune response [GO:0006955]; leukocyte chemotaxis [GO:0030595]; platelet activation [GO:0030168]	extracellular space [GO:0005615]	chemokine activity [GO:0008009]; heparin binding [GO:0008201]	extracellular space [GO:0005615]; chemokine activity [GO:0008009]; heparin binding [GO:0008201]; defense response [GO:0006952]; immune response [GO:0006955]; leukocyte chemotaxis [GO:0030595]; platelet activation [GO:0030168]	GO:0005615; GO:0006952; GO:0006955; GO:0008009; GO:0008201; GO:0030168; GO:0030595	9986
Q6B705	Immunglobulin heavy chain variable region (Fragment)						9986
Q6B731	Immunglobulin heavy chain variable region (Fragment)						9986
Q6B736	Immunglobulin heavy chain variable region (Fragment)						9986
Q6B749	Immunglobulin heavy chain variable region (Fragment)						9986
Q6GVI2	Prepro-alpha-1 collagen type I (Fragment)		collagen trimer [GO:0005581]	extracellular matrix structural constituent [GO:0005201]	collagen trimer [GO:0005581]; extracellular matrix structural constituent [GO:0005201]	GO:0005201; GO:0005581	9986
Q7M322	Plasmin (EC 3.4.21.7) (Fragment)			serine-type endopeptidase activity [GO:0004252]	serine-type endopeptidase activity [GO:0004252]	GO:0004252	9986
Q865F2	Adhesion molecule VCAM-1	cell-cell adhesion [GO:0098609]	integral component of membrane [GO:0016021]		integral component of membrane [GO:0016021]; cell-cell adhesion [GO:0098609]	GO:0016021; GO:0098609	9986
Q8WN11	Alpha-1 type V collagen (Fragment)		collagen trimer [GO:0005581]		collagen trimer [GO:0005581]	GO:0005581	9986
Q95JG0	Phospholipid transfer protein	lipid metabolic process [GO:0006629]	extracellular space [GO:0005615]	lipid binding [GO:0008289]	extracellular space [GO:0005615]; lipid binding [GO:0008289]; lipid metabolic process [GO:0006629]	GO:0005615; GO:0006629; GO:0008289	9986
Q95LB3	Development promoting factor (Oviductal glycoprotein 1)	carbohydrate metabolic process [GO:0005975]; negative regulation of binding of sperm to zona pellucida [GO:2000360]	egg coat [GO:0035805]; intracellular membrane-bounded organelle [GO:0043231]; microtubule cytoskeleton [GO:0015630]; perivitelline space [GO:0098595]	chitin binding [GO:0008061]	egg coat [GO:0035805]; intracellular membrane-bounded organelle [GO:0043231]; microtubule cytoskeleton [GO:0015630]; perivitelline space [GO:0098595]; chitin binding [GO:0008061]; carbohydrate metabolic process [GO:0005975]; negative regulation of binding of sperm to zona pellucida [GO:2000360]	GO:0005975; GO:0008061; GO:0015630; GO:0035805; GO:0043231; GO:0098595; GO:2000360	9986
Q9GK63	Lipophilin CL2		extracellular region [GO:0005576]		extracellular region [GO:0005576]	GO:0005576	9986
Q9GLY4	Inter-alpha-trypsin inhibitor heavy chain4						9986
Q9TR62	Apolipoprotein A-IV (Fragment)						9986
Q9TRW7	MG(2+)-ATPase 160 kDa subunit, angiotensin-converting enzyme						9986
Q9TS84	Ubiquitin-carrier protein (Fragments)						9986
U3KM01	Ig-like domain-containing protein						9986
U3KMR2	Alpha-2-HS-glycoprotein (Fetuin-A)	negative regulation of bone mineralization [GO:0030502]; ossification [GO:0001503]	extracellular space [GO:0005615]; Golgi apparatus [GO:0005794]	cysteine-type endopeptidase inhibitor activity [GO:0004869]	extracellular space [GO:0005615]; Golgi apparatus [GO:0005794]; cysteine-type endopeptidase inhibitor activity [GO:0004869]; negative regulation of bone mineralization [GO:0030502]; ossification [GO:0001503]	GO:0001503; GO:0004869; GO:0005615; GO:0005794; GO:0030502	9986
U3KNR9	Protein-tyrosine-phosphatase (EC 3.1.3.48)			protein tyrosine phosphatase activity [GO:0004725]	protein tyrosine phosphatase activity [GO:0004725]	GO:0004725	9986
U3KP46	Tubulin beta 1 class VI	microtubule-based process [GO:0007017]	cytoplasm [GO:0005737]; microtubule [GO:0005874]	GTPase activity [GO:0003924]; GTP binding [GO:0005525]; structural constituent of cytoskeleton [GO:0005200]	cytoplasm [GO:0005737]; microtubule [GO:0005874]; GTP binding [GO:0005525]; GTPase activity [GO:0003924]; structural constituent of cytoskeleton [GO:0005200]; microtubule-based process [GO:0007017]	GO:0003924; GO:0005200; GO:0005525; GO:0005737; GO:0005874; GO:0007017	9986
U3KPG6	Intercellular adhesion molecule 1	cell adhesion mediated by integrin [GO:0033627]; cellular response to amyloid-beta [GO:1904646]; cellular response to glucose stimulus [GO:0071333]; cellular response to leukemia inhibitory factor [GO:1990830]; establishment of endothelial barrier [GO:0061028]; leukocyte cell-cell adhesion [GO:0007159]; membrane to membrane docking [GO:0022614]; negative regulation of endothelial cell apoptotic p…	external side of plasma membrane [GO:0009897]; extracellular exosome [GO:0070062]; immunological synapse [GO:0001772]; integral component of membrane [GO:0016021]; membrane raft [GO:0045121]	integrin binding [GO:0005178]	external side of plasma membrane [GO:0009897]; extracellular exosome [GO:0070062]; immunological synapse [GO:0001772]; integral component of membrane [GO:0016021]; membrane raft [GO:0045121]; integrin binding [GO:0005178]; cell adhesion mediated by integrin [GO:0033627]; cellular response to amyloid-beta [GO:1904646]; cellular response to glucose stimulus [GO:0071333]; cellular response to leukem…	GO:0001772; GO:0002291; GO:0002457; GO:0002693; GO:0005178; GO:0007159; GO:0009897; GO:0016021; GO:0022614; GO:0033627; GO:0045121; GO:0046813; GO:0061028; GO:0070062; GO:0070374; GO:0071333; GO:0072683; GO:1900027; GO:1902042; GO:1904646; GO:1990830; GO:2000352	9986
U3KPI5	Carboxypeptidase N subunit 2						9986

## Sheet: Sheet2
ID	protein id	E1w/Ctrl	P1-adjust	E6w/Ctrl	P2-adjust	T5w/Ctrl	P3-adjust	T7w/Ctrl	P4-adjust	E6w/E1w	P5-adjust	T5w/E6w	P6-adjust	T7w/T5w	P7-adjust
1	O77791	-0.595	0.682422	-1.15967	0.592129	1.03547	0.447091	-1.34983	0.641043	-0.564667	0.757623	2.19513	0.265103	-2.3853	0.330082
2	A0A5F9DFU6	0.242	0.891259	3.62813	0.065148	1.8315	0.33902	0.7718	0.766078	3.38613	0.002967	-1.79663	0.132409	-1.0597	0.561737
3	G1TG30	2.33427	0.120823	2.03417	0.060558	1.11147	0.202989	1.52147	0.40663	-0.3001	0.712291	-0.9227	0.013886	0.41	0.749904
4	P00883	0.5084	0.282894	-0.0789667	0.849411	-0.196733	0.637639	-0.191267	0.73961	-0.587367	0.041358	-0.117767	0.591278	0.00546667	0.983943
362	G1TZC1	0.199033	0.60046	-7.377	0.003093	-2.79913	0.008277	-4.3767	0.087312	-7.57603	0.001405	4.57787	0.006617	-1.57757	0.258251
6	P00939	0.5459	0.185001	-2.21437	0.098964	-1.48637	0.224596	-0.1358	0.960014	-2.76027	0.039301	0.728	0.592122	1.35057	0.613035
7	P00949	0.394933	0.719062	1.8422	0.108985	2.6623	0.069734	2.36233	0.230072	1.44727	0.121081	0.8201	0.367088	-0.299967	0.830046
8	P01685	-2.1061	0.521384	2.34643	0.223035	2.83103	0.175435	0.833633	0.79276	4.45253	0.097541	0.4846	0.099448	-1.9974	0.307828
9	P01692	-1.2553	0.450562	-1.36267	0.306113	-0.534567	0.585959	-0.713667	0.647023	-0.107367	0.952183	0.8281	0.475351	-0.1791	0.895495
11	G1TKP3	-3.32503	0.049416	0.4418	0.061242	-0.8689	0.370525	-1.14623	0.621857	3.76683	0.014108	-1.3107	0.166233	-0.277333	0.905704
21	G1TGM2	-1.5273	0.04918	0.503033	0.103653	-0.8273	0.050679	-1.47593	0.111476	2.03033	0.007709	-1.33033	0.007147	-0.648633	0.252271
30	P18287	-0.784233	0.04918	0.2795	0.208425	-0.7119	0.04471	0.00453333	0.996851	1.06373	0.002716	-0.9914	0.004139	0.716433	0.477632
24	P12337	-0.324367	0.497517	-3.59277	0.008354	-1.2184	0.145233	-1.20217	0.247178	-3.2684	0.00322	2.37437	0.026385	0.0162333	0.986363
180	A0A5F9DEN1	-0.162633	0.499447	-2.8123	0.002483	-0.1683	0.795466	-1.50717	0.204165	-2.64967	0.001445	2.644	0.016759	-1.33887	0.26185
15	B8K174	0.406367	0.343903	-0.831133	0.112426	-1.35133	0.027072	0.362167	0.515393	-1.2375	0.01042	-0.5202	0.08971	1.7135	0.01263
16	A0A5F9D774	0.616033	0.499447	0.585867	0.178327	1.54337	0.029386	-0.109333	0.955021	-0.0301667	0.963419	0.9575	0.025236	-1.6527	0.330082
17	P02742	-6.14987	0.052275	-1.48423	0.201298	-2.7561	0.017318	-4.40513	0.028493	4.66563	0.0595	-1.27187	0.201035	-1.64903	0.037197
202	G1SQG5	-0.0986333	0.835302	-2.65653	0.010898	0.0699667	0.93998	-1.23997	0.429009	-2.5579	0.00434	2.7265	0.026967	-1.30993	0.410251
19	P06912	-0.9306	0.155361	-1.29457	0.119561	-1.22487	0.10036	-0.511933	0.632358	-0.363967	0.406105	0.0697	0.87754	0.712933	0.379026
20	P07452	0.425	0.144588	-0.732167	0.130465	-1.37863	0.029386	0.1023	0.913581	-1.15717	0.025528	-0.646467	0.180388	1.48093	0.15391
130	G1SD43	0.619467	0.045448	-1.12447	0.003948	0.598567	0.031038	0.7217	0.100625	-1.74393	0.000588	1.72303	0.000583	0.123133	0.5168
22	A0A5F9C1N8	-1.67777	0.107923	-0.491233	0.513079	-0.713733	0.370913	-0.992667	0.587994	1.18653	0.014527	-0.2225	0.358133	-0.278933	0.835206
23	P11974	2.09877	0.185566	2.11073	0.186081	0.925	0.608797	1.88353	0.664192	0.0119667	0.979601	-1.18573	0.358662	0.958533	0.803637
379	G1T739	2.60343	0.043368	0.701533	0.48577	3.3257	0.024652	0.502067	0.799963	-1.9019	0.046695	2.62417	0.029153	-2.82363	0.14329
25	P13806	1.2635	0.526051	-1.09733	0.529387	0.585833	0.747181	1.42403	0.602737	-2.36083	0.005785	1.68317	0.018563	0.8382	0.460281
26	P14461	-0.0601667	0.973887	2.7462	0.281421	1.31	0.325751	-0.304533	0.879784	2.80637	0.233202	-1.4362	0.514553	-1.61453	0.305723
54	Q28679	-1.1101	0.070991	-2.5619	0.011688	-0.453	0.408986	-1.00617	0.26502	-1.4518	0.008998	2.1089	0.010446	-0.553167	0.370105
28	P15253	2.16093	0.052275	0.0525333	0.959475	1.89143	0.052346	1.13873	0.468168	-2.1084	0.072166	1.8389	0.107914	-0.7527	0.489437
29	P15541	-0.525133	0.197	-1.50423	0.056911	-1.51193	0.193564	0.0281	0.984788	-0.9791	0.072166	-0.0077	0.997024	1.54003	0.329974
34	A0A5F9CD26	-0.650867	0.043028	0.894467	0.018263	-0.2277	0.189668	0.0339	0.871169	1.54533	0.002575	-1.12217	0.005267	0.2616	0.065247
294	G1T6X7	-2.95927	0.450562	-2.4685	0.008752	-6.178	0.012521	-2.3445	0.624467	0.490767	0.883783	-3.7095	0.02214	3.8335	0.398473
32	P20058	0.948367	0.07332	-0.121	0.832275	0.141633	0.588913	0.565733	0.385449	-1.06937	0.130036	0.262633	0.628267	0.4241	0.423993
33	P23035	-3.79303	0.278459	-0.486467	0.885675	-3.0372	0.349571	-4.33493	0.329111	3.30657	0.226159	-2.55073	0.33215	-1.29773	0.477202
271	G1SZV5	-0.115433	0.627703	-2.34533	0.002392	-1.0093	0.016719	-0.428267	0.387376	-2.2299	0.000375	1.33603	0.001087	0.581033	0.15391
44	P41975	-0.140833	0.040238	-0.356633	0.278067	-0.1422	0.224596	-0.1198	0.404449	-0.2158	0.459241	0.214433	0.48251	0.0224	0.894035
137	A0A5F9CM20	0.3978	0.44399	-2.3151	0.006071	-0.4332	0.17911	-1.85347	0.209373	-2.7129	0.00353	1.8819	0.002324	-1.42027	0.201682
37	G1T9L4	-2.35317	0.147331	-0.0981333	0.832361	-1.37103	0.408986	-1.43477	0.313725	2.25503	0.131127	-1.2729	0.401291	-0.0637333	0.981474
38	P26203	-0.8289	0.582901	-1.10467	0.518692	-0.145433	0.927979	-2.14477	0.40663	-0.275767	0.838892	0.959233	0.483538	-1.99933	0.315382
51	P98137	-0.619433	0.115617	-2.2415	0.00616	-0.0674	0.792268	-0.595733	0.408288	-1.62207	0.004811	2.1741	0.001743	-0.528333	0.352089
40	P29751	-2.16157	0.428846	0.518833	0.818241	-0.916967	0.69293	-2.24923	0.542666	2.6804	0.008761	-1.4358	0.038152	-1.33227	0.477202
41	A0A5F9CGT7	1.0141	0.558544	-1.05463	0.51561	0.624267	0.697697	-0.9061	0.702469	-2.06873	0.270254	1.6789	0.369636	-1.53037	0.5168
305	G1T8Z0	0.0655	0.655726	-2.07253	0.009374	-0.316133	0.10036	-1.4222	0.155988	-2.13803	0.004811	1.7564	0.010597	-1.10607	0.130053
43	P37153	-0.121433	0.855381	-0.207733	0.74673	-0.0146333	0.979117	-0.783033	0.387462	-0.0863	0.838892	0.1931	0.617096	-0.7684	0.153965
56	A0A5F9DKI8	0.444	0.040238	-0.8006	0.112566	-0.423633	0.029386	-0.3647	0.123289	-1.2446	0.027266	0.376967	0.333235	0.0589333	0.431572
45	P48747	-0.162333	0.981067	-1.67613	0.632377	4.107	0.281903	3.5839	0.445609	-1.5138	0.555312	5.78313	0.009851	-0.5231	0.319616
375	G1U754	-0.208667	0.188815	-1.9965	0.002785	-0.0825667	0.514903	0.0885667	0.602737	-1.78783	0.001405	1.91393	0.001366	0.171133	0.02052
203	G1STT3	0.3324	0.156684	-1.98973	0.004073	-0.0916667	0.697409	-1.0198	0.209373	-2.32213	0.001052	1.89807	0.002809	-0.928133	0.157956
48	P62160	1.80507	0.469524	-0.362267	0.897224	0.0544667	0.979117	0.122533	0.972249	-2.16733	0.36593	0.416733	0.85682	0.0680667	0.964193
214	P07489	0.7757	0.040238	-0.355267	0.151606	0.651867	0.046443	0.557633	0.176475	-1.13097	0.000148	1.00713	0.000635	-0.0942333	0.200814
243	P00919	0.916533	0.040238	-0.602167	0.071221	-0.317533	0.197323	0.229867	0.692632	-1.5187	0.003128	0.284633	0.160093	0.5474	0.297659
93	A0A5F9C3C4	-0.766567	0.558394	-1.82347	0.040108	0.0539667	0.946553	-0.646	0.249291	-1.0569	0.357166	1.87743	0.085533	-0.699967	0.44208
52	A0A5F9CQ93	0.409	0.755819	1.90853	0.359749	2.5552	0.044958	0.6318	0.647023	1.49953	0.440757	0.646667	0.709349	-1.9234	0.114587
60	A0A5F9CPN6	0.402133	0.30367	-1.82307	0.012889	-0.9637	0.150329	-0.1913	0.626702	-2.2252	0.004476	0.859367	0.160093	0.7724	0.258139
71	P01832	0.4874	0.040238	3.0195	0.000615	1.6579	0.00189	1.00403	0.064417	2.5321	0.000418	-1.3616	0.001087	-0.653867	0.054519
239	G1SJM1	-0.159067	0.509273	-1.786	0.003766	0.373867	0.143176	-0.4584	0.288203	-1.62693	0.001405	2.15987	0.000953	-0.832267	0.046182
84	G1U7L4	0.494567	0.039149	-0.3315	0.458434	-0.429467	0.658916	-0.141167	0.913581	-0.826067	0.108855	-0.0979667	0.91873	0.2883	0.852624
57	Q8MJF1	-0.2376	0.853931	-0.0918667	0.928965	1.38943	0.150329	-0.0519667	0.950196	0.145733	0.924037	1.4813	0.260829	-1.4414	0.173505
58	Q8MK67	-0.4673	0.713726	-1.27017	0.142191	1.13683	0.280514	-0.884667	0.329111	-0.802867	0.482847	2.407	0.083076	-2.0215	0.173622
59	Q95MF9	-1.70727	0.39453	-1.59547	0.058166	-0.812667	0.281903	-1.58233	0.269477	0.1118	0.952183	0.7828	0.303812	-0.769667	0.5168
238	G1SIY5	-0.871633	0.40517	-1.7838	0.027486	1.09657	0.363128	0.345067	0.72429	-0.912167	0.334836	2.88037	0.058141	-0.7515	0.61703
61	Q9GLY5	-0.0862	0.728808	1.11127	0.071221	0.423767	0.150329	0.298167	0.625509	1.19747	0.031317	-0.6875	0.14374	-0.1256	0.803637
50	G1TD60	-0.671333	0.070991	-1.7203	0.003869	-0.103633	0.635601	-0.301767	0.647023	-1.04897	0.002967	1.61667	0.000613	-0.198133	0.722453
261	G1SU36	0.3427	0.128308	-1.6636	0.002785	-0.562233	0.07175	-0.230733	0.389391	-2.0063	0.000652	1.10137	0.006798	0.3315	0.229565
39	P27170	0.149833	0.733149	-1.54453	0.038501	0.000466667	0.998595	0.2924	0.542666	-1.69437	0.007362	1.545	0.011185	0.291933	0.027727
65	A0A0C6G5I1	-0.971967	0.497517	2.2642	0.183886	1.45103	0.31695	0.791867	0.73357	3.23617	0.029303	-0.813167	0.470009	-0.659167	0.701759
66	A0A0C6G5I3	-0.3543	0.891259	5.13583	0.051135	1.68937	0.425702	2.36363	0.449866	5.49013	0.011442	-3.44647	0.026929	0.674267	0.746603
67	A0A0G2JH20	0.671867	0.128401	0.1553	0.679594	-3.75497	0.026918	0.3692	0.766078	-0.516567	0.233527	-3.91027	0.016043	4.12417	0.060426
62	Q9TTC6	0.0111333	0.979868	-1.5313	0.005098	-0.0267333	0.880716	0.416633	0.766078	-1.54243	0.004874	1.50457	0.0023	0.443367	0.722453
69	A0A1Y1B8Z0	-1.0157	0.403327	1.67087	0.242831	-0.421567	0.69339	0.820267	0.613854	2.68657	0.06304	-2.09243	0.12811	1.24183	0.366297
293	A0A5F9CXT8	1.13217	0.035152	-1.2747	0.496147	1.39733	0.018771	0.4777	0.313725	-2.40687	0.218439	2.67203	0.180388	-0.919633	0.027047
229	G1SGU0	-0.0364333	0.758858	-1.4544	0.003077	0.710533	0.015153	0.149	0.771689	-1.41797	0.001528	2.16493	0.001087	-0.561533	0.276303
287	G1T4X8	-0.524167	0.113618	-1.29203	0.010721	-3.50807	0.004256	-1.23003	0.176475	-0.767867	0.001223	-2.21603	0.002724	2.27803	0.031608
73	A0A1Y1BBR2	-3.4296	0.282894	2.96453	0.286622	-1.9686	0.49787	0.511367	0.897197	6.39413	0.003769	-4.93313	0.012037	2.47997	0.189791
335	G1TMK6	1.24027	0.034055	5.30837	0.116244	2.41023	0.023012	1.13113	0.48488	4.0681	0.164714	-2.89813	0.295083	-1.2791	0.410251
42	P33047	-0.295167	0.293354	-1.26573	0.010831	-0.470033	0.121606	-0.263967	0.73357	-0.970567	0.001597	0.7957	0.00252	0.206067	0.746603
76	A0A3B0J7B7	-0.3344	0.692459	1.90323	0.091011	0.549233	0.387807	0.909467	0.389955	2.23763	0.034493	-1.354	0.095301	0.360233	0.538054
77	A0A5F9C0T5	0.0792	0.891259	-3.9252	0.073533	-0.0866333	0.864731	-0.181733	0.857237	-4.0044	0.047515	3.83857	0.061339	-0.0951	0.892677
78	A0A5F9D742	0.991	0.243186	-0.00646667	0.994514	-0.0828333	0.943872	0.660867	0.766078	-0.997467	0.433109	-0.0763667	0.958852	0.7437	0.746603
79	A0A5F9D2F3	0.440167	0.220687	-2.71807	0.136202	-0.269567	0.608797	-1.6717	0.336499	-3.15823	0.081562	2.4485	0.157989	-1.40213	0.370105
80	G1SJN5	-0.732533	0.107923	-1.23973	0.189639	0.437533	0.577642	0.00136667	0.996771	-0.5072	0.541733	1.67727	0.160896	-0.436167	0.61703
81	A0A5F9C148	0.535933	0.087851	-0.0648	0.846894	0.5411	0.145233	0.276233	0.499015	-0.600733	0.072166	0.6059	0.122211	-0.264867	0.442722
82	A0A5F9DVM4	0.015	0.973887	0.1596	0.5788	-1.16433	0.436352	0.0273667	0.955021	0.1446	0.482847	-1.32393	0.332955	1.1917	0.477202
83	A0A5F9C1C5	0.2667	0.118013	-0.0423667	0.838217	0.324367	0.078256	0.2663	0.235496	-0.309067	0.127856	0.366733	0.095301	-0.0580667	0.447293
161	Q95JG0	0.6717	0.033325	0.332367	0.128011	1.63043	0.004706	0.862733	0.176475	-0.339333	0.130036	1.29807	0.005413	-0.7677	0.140653
85	A0A5F9C1I9	0.0191667	0.994009	-1.60377	0.392596	-0.316833	0.705883	-1.1028	0.275302	-1.62293	0.483295	1.28693	0.49791	-0.785967	0.511039
120	G1TZA1	0.603567	0.033325	1.48947	0.001995	1.32107	0.003945	0.771867	0.176475	0.8859	0.001528	-0.1684	0.017939	-0.5492	0.165128
87	A0A5F9C2D3	0.6939	0.473234	1.95187	0.228556	2.5563	0.04471	1.44147	0.511858	1.25797	0.359333	0.604433	0.645631	-1.11483	0.538054
88	A0A5F9C2E0	2.0916	0.054487	1.2503	0.277392	2.60717	0.015153	2.60023	0.102824	-0.8413	0.477177	1.35687	0.25995	-0.00693333	0.991547
89	A0A5F9D150	-0.0967	0.957312	-1.10793	0.270014	0.942833	0.411906	0.707067	0.641043	-1.01123	0.222153	2.05077	0.045658	-0.235767	0.844419
90	A0A5F9C2X4	0.910433	0.497517	2.21483	0.186081	1.64707	0.175435	0.661733	0.648517	1.3044	0.29461	-0.567767	0.595958	-0.985333	0.237067
91	A0A5F9C369	0.523033	0.778743	1.827	0.128011	0.205433	0.843666	0.182833	0.905612	1.30397	0.370398	-1.62157	0.118381	-0.0226	0.986363
241	P23108	0.9114	0.033325	1.93613	0.009374	1.39517	0.012224	0.4506	0.329111	1.02473	0.015067	-0.540967	0.104172	-0.944567	0.039682
295	A0A5F9CT93	1.13473	0.032006	-0.0943	0.818228	1.5405	0.012224	0.5778	0.313725	-1.22903	0.014879	1.6348	0.008399	-0.9627	0.046631
86	A0A5F9C295	-0.4348	0.079733	-1.11097	0.011592	-3.23947	0.00508	-0.6532	0.088284	-0.676167	0.014108	-2.1285	0.006809	2.58627	0.01263
95	A0A5F9C497	0.840433	0.095805	-0.558633	0.240794	0.920033	0.069734	-0.0889667	0.873186	-1.39907	0.008761	1.47867	0.009346	-1.009	0.01666
96	A0A5F9C4B0	1.30233	0.499447	2.47647	0.083625	0.781267	0.653529	-1.27313	0.542666	1.17413	0.377705	-1.6952	0.250764	-2.0544	0.370105
97	A0A5F9C4B7	0.283433	0.220191	-1.06977	0.009374	0.406067	0.14746	-0.620167	0.336499	-1.3532	0.000148	1.47583	0.001087	-1.02623	0.106035
98	A0A5F9C4R6	-1.61027	0.465836	-2.07757	0.174488	-0.981067	0.175435	-0.455267	0.863115	-0.4673	0.838816	1.0965	0.415867	0.5258	0.803637
99	A0A5F9C4V2	2.02863	0.052275	-0.434433	0.789802	2.17147	0.031595	-0.0185667	0.992756	-2.46307	0.14605	2.6059	0.132409	-2.19003	0.195117
100	A0A5F9C4W7	0.283567	0.790009	1.95723	0.103653	-0.6946	0.468565	-1.44213	0.292292	1.67367	0.024298	-2.65183	0.009346	-0.747533	0.170028
232	G1SH58	-0.0149667	0.973887	-1.06257	0.026646	0.173933	0.577642	-0.1568	0.704884	-1.0476	0.002249	1.2365	0.001366	-0.330733	0.137699
102	A0A5F9C6C9	2.96413	0.12208	-0.729233	0.664126	1.30313	0.437897	2.45163	0.385449	-3.69337	0.014879	2.03237	0.119912	1.1485	0.492715
103	A0A5F9C6E6	0.332633	0.135724	-0.451467	0.065148	-0.1961	0.366702	0.0623	0.857237	-0.7841	0.004811	0.255367	0.160093	0.2584	0.335565
104	G1T180	0.868567	0.742703	-0.342967	0.859945	2.5266	0.201653	-0.3728	0.884408	-1.21153	0.503017	2.86957	0.09092	-2.8994	0.037197
105	G1T9M9	0.455667	0.052526	-0.4285	0.440149	-0.0714	0.761853	-0.014	0.950196	-0.884167	0.155102	0.3571	0.526103	0.0574	0.852624
75	Q2LDA4	-0.962033	0.052526	-1.0568	0.024568	-3.9496	0.003945	-0.701267	0.408288	-0.0947667	0.660997	-2.8928	0.001247	3.24833	0.022071
107	A0A5F9C794	-0.252	0.714801	-2.22843	0.183886	-0.347567	0.665894	-1.1186	0.395723	-1.97643	0.169115	1.88087	0.212327	-0.771033	0.479814
262	G1SWF0	-0.0813667	0.473234	-1.02553	0.003269	-0.443033	0.023704	-0.200967	0.505529	-0.944167	0.003974	0.5825	0.018563	0.242067	0.410251
49	A0A5F9CYY5	0.305533	0.031531	0.3564	0.014676	0.530433	0.0102	0.109767	0.56144	0.0508667	0.563829	0.174033	0.132409	-0.420667	0.094331
110	G1SK48	-0.693267	0.231094	0.145433	0.623356	0.9167	0.07175	0.340467	0.345366	0.8387	0.151805	0.771267	0.119912	-0.576233	0.263583
111	G1SR53	0.46	0.767502	0.0726333	0.962306	0.648767	0.761853	-0.255733	0.879784	-0.387367	0.815973	0.576133	0.786843	-0.9045	0.68088
112	A0A5F9C9J7	0.774933	0.443332	-0.391633	0.742584	1.49393	0.13278	0.4747	0.708151	-1.16657	0.251318	1.88557	0.098458	-1.01923	0.222521
113	A0A5F9C9Q2	3.03693	0.109459	2.23163	0.173476	1.96067	0.249337	0.2636	0.913581	-0.8053	0.016586	-0.270967	0.628267	-1.69707	0.311157
204	B7NZM0	-0.206433	0.183751	-0.991633	0.004247	-0.615867	0.01474	0.1313	0.475339	-0.7852	0.002716	0.375767	0.019865	0.747167	0.012831
115	A0A5F9CB17	0.702567	0.262997	-0.108733	0.74524	0.0218667	0.941913	0.2203	0.625509	-0.8113	0.141928	0.1306	0.523587	0.198433	0.442555
116	A0A5F9DUT3	-0.574367	0.414392	-0.351767	0.332745	0.444	0.458885	-0.5655	0.64839	0.2226	0.62755	0.795767	0.12255	-1.0095	0.410251
220	G1SE06	-0.712667	0.089005	-0.976433	0.026846	-3.1233	0.195177	-1.47137	0.176475	-0.263767	0.222395	-2.14687	0.294303	1.65193	0.511039
224	G1SEL4	0.4079	0.107923	-0.9265	0.002392	0.0884333	0.720035	-0.5347	0.542666	-1.3344	0.002536	1.01493	0.01366	-0.623133	0.452296
119	A0A5F9CCZ8	-0.237533	0.606472	-0.4854	0.249484	-0.281967	0.640717	-0.178067	0.771689	-0.247867	0.214057	0.203433	0.645249	0.1039	0.866641
117	P15196	0.5688	0.031307	-0.872033	0.012452	0.4991	0.031811	0.445367	0.191551	-1.44083	0.001405	1.37113	0.001986	-0.0537333	0.785723
121	A0A5F9DHV4	-0.324633	0.835302	2.9381	0.083625	1.09593	0.425702	1.9457	0.329111	3.26273	0.001356	-1.84217	0.009346	0.849767	0.15391
122	A0A5F9CF34	0.0467333	0.972724	-3.2335	0.069059	0.716567	0.36292	-0.699	0.72429	-3.28023	0.031084	3.95007	0.02214	-1.41557	0.370105
289	G1T670	0.4222	0.082802	-0.9051	0.004641	0.142033	0.358156	-0.462833	0.176475	-1.3273	0.001223	1.04713	0.001087	-0.604867	0.044337
106	G1SDD6	0.548367	0.031307	0.711033	0.021696	0.446567	0.044958	0.7456	0.046431	0.162667	0.222153	-0.264467	0.119674	0.299033	0.057406
125	A0A5F9CHF0	0.1765	0.112246	0.413433	0.090453	0.529667	0.0102	0.129133	0.505529	0.236933	0.188682	0.116233	0.478982	-0.400533	0.060426
348	G1TR82	0.3604	0.144588	-0.8871	0.018263	0.113333	0.614884	0.198933	0.857237	-1.2475	0.002932	1.00043	0.009502	0.0856	0.923125
27	P25227	-0.790233	0.029207	3.63833	0.000745	-0.1009	0.541656	-1.63743	0.021994	4.42857	0.000181	-3.73923	0.000559	-1.53653	0.004173
376	A0A5F9DEB7	2.23397	0.029207	0.420167	0.746322	0.764367	0.517235	0.430767	0.705915	-1.8138	0.166323	0.3442	0.808367	-0.3336	0.819517
129	A0A5F9CIV0	3.1935	0.107943	0.2045	0.888361	2.27887	0.112362	1.045	0.602737	-2.989	0.14605	2.07437	0.212327	-1.23387	0.477202
114	A0A5F9CAP0	0.247533	0.282894	-0.831667	0.010528	0.360033	0.104122	0.0898	0.783154	-1.0792	0.00353	1.1917	0.001814	-0.270233	0.336972
131	A0A5F9CJA1	0.447833	0.056173	0.0573333	0.691725	1.06383	0.008277	0.248633	0.292292	-0.3905	0.001356	1.0065	0.000583	-0.8152	0.004603
132	G1U3U2	1.17427	0.128308	1.4273	0.065284	0.310433	0.747554	-0.0360667	0.986451	0.253033	0.318657	-1.11687	0.173568	-0.3465	0.852624
133	A0A5F9CJQ2	0.342133	0.263402	-0.301533	0.247329	0.847267	0.042248	0.403967	0.275302	-0.643667	0.009195	1.1488	0.002905	-0.4433	0.06044
118	G1SPF9	0.572833	0.028671	-0.663	0.018817	0.970767	0.010168	0.5144	0.176475	-1.23583	0.000652	1.63377	0.000913	-0.456367	0.092568
135	A0A5F9CLB6	0.559333	0.060797	-0.0413667	0.831817	0.314333	0.169991	0.3801	0.331329	-0.6007	0.002296	0.3557	0.009851	0.0657667	0.770771
136	A0A5F9DVQ4	-0.288467	0.835302	0.525967	0.51561	-0.0281333	0.979117	-1.12643	0.48488	0.814433	0.345623	-0.5541	0.561247	-1.0983	0.479161
236	G1SIB7	0.262867	0.166141	-0.7389	0.029466	0.0143333	0.941913	0.113433	0.771689	-1.00177	0.003128	0.753233	0.013199	0.0991	0.758122
138	G1T438	-0.00503333	0.994009	0.687067	0.41846	-1.83037	0.121606	-0.5954	0.602737	0.6921	0.133696	-2.51743	0.018524	1.23497	0.173505
139	A0A5F9CN85	1.05987	0.052526	-0.504233	0.337402	0.521267	0.189668	-0.209033	0.692632	-1.5641	0.017945	1.0255	0.0665	-0.7303	0.107617
140	G1TN89	0.4927	0.158973	-0.8024	0.371227	0.7833	0.272694	-0.0639667	0.950196	-1.2951	0.160946	1.5857	0.157989	-0.847267	0.414709
141	A0A5F9CNX4	0.402867	0.198327	-0.53	0.112566	0.0607667	0.78682	0.0958333	0.891944	-0.932867	0.014879	0.590767	0.0351	0.0350667	0.949745
142	A0A5F9CPA8	-0.1066	0.957312	0.441867	0.274178	0.3098	0.577642	0.1629	0.913581	0.548467	0.611843	-0.132067	0.692093	-0.1469	0.918308
143	G1SU71	-0.7571	0.160407	-1.686	0.270014	-0.333767	0.347613	-0.749767	0.230072	-0.9289	0.489364	1.35223	0.333235	-0.416	0.365421
144	A0A5F9CPW4	-0.544267	0.863414	2.35507	0.403598	0.5999	0.780135	1.73643	0.654255	2.89933	0.252268	-1.75517	0.373041	1.13653	0.68088
145	A0A5F9CQC0	-0.823667	0.582901	0.2191	0.888279	1.50383	0.310609	1.64813	0.370321	1.04277	0.466911	1.28473	0.379552	0.1443	0.898544
146	A0A5F9CR43	0.752367	0.625791	1.07377	0.278067	0.699667	0.424047	1.29557	0.385449	0.3214	0.801364	-0.3741	0.58732	0.5959	0.538054
123	G1SF18	0.610467	0.028229	-2.60803	0.002235	0.297667	0.10036	0.3698	0.404449	-3.2185	0.000652	2.9057	0.001009	0.0721333	0.836355
148	A0A5F9CSQ9	0.286333	0.059401	-0.0232	0.814716	0.977467	0.003945	0.329	0.204165	-0.309533	0.004874	1.00067	0.000559	-0.648467	0.020274
246	A0A5F9DKP6	0.918833	0.026065	-0.398233	0.415872	1.36277	0.010168	0.7055	0.306359	-1.31707	0.032931	1.761	0.018524	-0.657267	0.242334
150	A0A5F9CTS6	0.751833	0.606472	2.0012	0.456796	2.58117	0.063533	0.651033	0.648517	1.24937	0.620697	0.579967	0.803084	-1.93013	0.080449
151	A0A5F9CUF0	1.3886	0.160147	0.6402	0.392596	0.454633	0.571624	0.373067	0.873186	-0.7484	0.062397	-0.185567	0.412279	-0.0815667	0.962467
35	G1SK63	-0.431333	0.024941	0.0655667	0.51561	-0.2625	0.133681	-1.05797	0.118984	0.4969	0.005982	-0.328067	0.065279	-0.795467	0.112677
153	A0A5F9CW40	-1.4924	0.508277	0.457267	0.201735	-1.7046	0.470035	-2.21717	0.465686	1.94967	0.314827	-2.16187	0.330684	-0.512567	0.894035
154	A0A5F9CXT1	0.883067	0.249875	-1.26263	0.159177	1.4408	0.10036	-0.119133	0.905612	-2.1457	0.006131	2.70343	0.004302	-1.55993	0.027727
275	Q8MI17	1.0671	0.024941	0.637533	0.058166	1.60657	0.023704	1.32007	0.20098	-0.429567	0.046695	0.969033	0.041025	-0.2865	0.712189
156	A0A5F9D4S9	0.730833	0.533622	1.0824	0.245106	1.9578	0.156775	1.8706	0.230072	0.351567	0.535683	0.8754	0.249864	-0.0872	0.931468
165	A0A5F9C3B7	0.689367	0.024671	-0.906167	0.035799	0.0739333	0.610814	-0.633067	0.24359	-1.59553	0.003335	0.9801	0.01522	-0.707	0.107617
324	A0A5F9D3G9	1.20783	0.024671	0.322633	0.344672	1.3129	0.012521	0.645667	0.199621	-0.8852	0.023773	0.990267	0.018006	-0.667233	0.046182
159	A0A5F9DF79	-0.093	0.810762	-4.34087	0.112566	-2.86587	0.197323	-3.73183	0.263894	-4.24787	0.097473	1.475	0.591278	-0.865967	0.803637
347	G1TR31	0.4204	0.07332	-0.6591	0.019987	0.369233	0.085763	-0.306867	0.247695	-1.0795	0.000418	1.02833	0.000583	-0.6761	0.004603
152	G1TT06	0.6492	0.024634	-1.90847	0.001995	-0.175433	0.224596	-0.623633	0.2611	-2.55767	0.000262	1.73303	0.000716	-0.4482	0.286906
162	A0A5F9D237	0.852367	0.052275	0.221233	0.490613	1.3143	0.01474	0.617667	0.197965	-0.631133	0.030251	1.09307	0.007488	-0.696633	0.004603
163	G1TD06	-0.523233	0.642958	0.486	0.779845	1.24267	0.304512	1.60853	0.435373	1.00923	0.459241	0.756667	0.59574	0.365867	0.803637
164	G1SYJ4	0.375033	0.10497	-3.06393	0.409363	-0.199067	0.640534	0.1745	0.913581	-3.43897	0.336858	2.86487	0.415867	0.373567	0.803637
276	G1T0U8	0.316133	0.218996	-0.570167	0.022225	0.446067	0.071478	0.0439	0.896848	-0.8863	0.010874	1.01623	0.005267	-0.402167	0.228128
257	G1SS91	0.338567	0.088782	-0.500333	0.041498	-0.0200333	0.882209	0.0141333	0.957162	-0.8389	0.002237	0.4803	0.009346	0.0341667	0.836355
167	A0A5F9D525	-0.588233	0.052943	-3.0432	0.124139	-3.15787	0.025698	-1.8256	0.044457	-2.45497	0.16242	-0.114667	0.943956	1.33227	0.240067
14	P55057	-1.63103	0.024634	-1.80167	0.009374	-1.272	0.037953	-2.65973	0.130358	-0.170633	0.588463	0.529667	0.190325	-1.38773	0.239185
252	G1SQ70	0.259	0.054187	0.304033	0.011592	0.522033	0.004851	0.183	0.493984	0.0450333	0.459241	0.218	0.002986	-0.339033	0.195117
170	A0A5F9D6D6	0.707367	0.091068	-0.546233	0.124277	-0.9999	0.596707	-0.291833	0.459504	-1.2536	0.001223	-0.453667	0.780294	0.708067	0.746603
171	A0A5F9DA41	-1.1439	0.429104	-0.232967	0.377829	-0.729067	0.571011	-1.8504	0.385449	0.910933	0.443095	-0.4961	0.657716	-1.12133	0.614661
172	A0A5F9DAC7	-0.274533	0.855381	0.545133	0.716349	0.232733	0.819394	0.13	0.923897	0.819667	0.58764	-0.3124	0.810482	-0.102733	0.93195
173	A0A5F9DB70	0.8714	0.428846	-0.0870333	0.924051	1.30787	0.286147	0.6393	0.632181	-0.958433	0.222153	1.3949	0.173107	-0.668567	0.5168
174	G1U461	-0.1817	0.888609	-1.3947	0.314558	0.598167	0.496663	-1.76153	0.370321	-1.213	0.386831	1.99287	0.164494	-2.3597	0.200814
340	P23775	1.26923	0.024222	-1.98413	0.0071	1.1983	0.031347	1.52947	0.046431	-3.25337	0.000652	3.18243	0.001366	0.331167	0.339219
176	G1U410	0.7169	0.758151	0.6438	0.657929	1.31093	0.411906	0.707033	0.722769	-0.0731	0.9584	0.667133	0.358662	-0.6039	0.410251
177	A0A5F9DNV8	2.69877	0.144801	-0.529867	0.767009	0.945733	0.621746	0.3755	0.881419	-3.22863	0.028444	1.4756	0.340622	-0.570233	0.746603
278	G1T127	0.310467	0.107923	0.4434	0.010374	0.502133	0.012521	0.0805333	0.602737	0.132933	0.289669	0.0587333	0.340622	-0.4216	0.039682
255	G1SS66	0.367133	0.098167	0.4906	0.021081	0.345367	0.087428	0.00336667	0.992756	0.123467	0.343361	-0.145233	0.239765	-0.342	0.271491
237	G1SIK0	0.3778	0.070991	0.5071	0.040626	0.293767	0.109904	0.107733	0.73357	0.1293	0.183338	-0.213333	0.076777	-0.186033	0.410251
181	A0A5F9DF82	0.8112	0.733149	4.71263	0.122264	1.7082	0.408986	3.6722	0.344474	3.90143	0.075991	-3.00443	0.132409	1.964	0.406206
182	Q45GR2	-0.00293333	0.982284	0.0705667	0.632377	-0.284267	0.108233	0.00463333	0.984788	0.0735	0.646407	-0.354833	0.120752	0.2889	0.26185
183	G1TJG6	0.574333	0.203679	-2.229	0.255961	0.0286667	0.943023	-3.25563	0.370321	-2.80333	0.149351	2.25767	0.217973	-3.2843	0.299968
184	A0A5F9DGE4	-0.203667	0.120823	-0.237367	0.126485	0.0577333	0.608797	-0.515467	0.181689	-0.0337	0.701302	0.2951	0.038829	-0.5732	0.073328
68	A0A5F9CFP1	0.463167	0.024222	-1.2684	0.001995	0.165967	0.088383	-0.125067	0.370321	-1.73157	0.000473	1.43437	0.000635	-0.291033	0.043188
186	A0A5F9DIH2	1.61963	0.128308	-3.29517	0.249484	0.473233	0.598565	-0.899833	0.562446	-4.9148	0.092618	3.7684	0.164494	-1.37307	0.237067
187	A0A5F9DJG6	0.284167	0.582901	-0.7565	0.183886	0.5293	0.291107	-0.791933	0.40663	-1.04067	0.009108	1.2858	0.006326	-1.32123	0.098888
188	G1SVR4	1.57037	0.349047	2.02657	0.209615	0.850433	0.640717	1.12503	0.591582	0.4562	0.164492	-1.17613	0.298062	0.2746	0.848087
260	G1STJ4	0.420733	0.106696	0.541467	0.045156	0.4246	0.092155	0.2655	0.385449	0.120733	0.057589	-0.116867	0.029766	-0.1591	0.284177
190	A0A5F9DMU6	-0.723933	0.70831	1.26953	0.479104	1.05087	0.530599	0.613633	0.799963	1.99347	0.221354	-0.218667	0.87754	-0.437233	0.803637
191	A0A5F9DPL1	3.25883	0.070991	-0.6664	0.783946	-0.0260333	0.979117	0.150967	0.957487	-3.92523	0.108855	0.640367	0.74643	0.177	0.93195
192	A0A5F9DQW2	1.0744	0.211633	1.09313	0.129352	0.896333	0.281903	2.0223	0.225358	0.0187333	0.979219	-0.1968	0.807192	1.12597	0.417775
193	A0A5F9DR45	-0.1141	0.499447	0.1877	0.410456	0.5252	0.01573	0.1883	0.507723	0.3018	0.222153	0.3375	0.15822	-0.3369	0.225233
194	A0A5F9DS50	0.0384667	0.865095	-0.2716	0.169397	0.3862	0.104684	-0.6191	0.209373	-0.310067	0.029042	0.6578	0.004139	-1.0053	0.039682
195	A0A5F9DS95	0.632	0.810762	-0.374933	0.479104	1.19397	0.345549	-0.467867	0.746935	-1.00693	0.625166	1.5689	0.216314	-1.66183	0.377087
196	G1TNC5	-0.482167	0.778743	3.04317	0.052323	0.575733	0.68958	1.31613	0.47289	3.52533	0.017337	-2.46743	0.04213	0.7404	0.601576
197	A0A5F9DTE8	0.1705	0.888609	0.285133	0.587542	1.56917	0.193564	-0.3497	0.871169	0.114633	0.890912	1.28403	0.185024	-1.91887	0.33053
198	A0A5F9DTK5	0.7002	0.514599	0.178033	0.783946	2.21167	0.080599	0.234467	0.896848	-0.522167	0.426039	2.03363	0.028963	-1.9772	0.237067
199	A0A5F9DUH1	2.4692	0.336016	-2.7066	0.279393	-0.685767	0.787638	0.910833	0.771689	-5.1758	0.004874	2.02083	0.190325	1.5966	0.370105
200	G1SY36	0.298267	0.599072	-2.0834	0.112426	-1.37197	0.07175	-1.15613	0.247178	-2.38167	0.04525	0.711433	0.429167	0.215833	0.623834
201	G1T5S1	-1.38463	0.23687	0.171767	0.391067	-1.09617	0.187792	-0.593567	0.427386	1.5564	0.149683	-1.26793	0.122013	0.5026	0.621817
31	G1STF7	-0.0434333	0.810762	0.572333	0.033422	-0.122233	0.464729	-0.0328667	0.905612	0.615767	0.002967	-0.694567	0.003546	0.0893667	0.553593
215	G1SD89	0.807733	0.60046	0.707333	0.041498	1.25163	0.015153	0.7115	0.766078	-0.1004	0.947162	0.5443	0.055627	-0.540133	0.803637
155	A0A5F9CYP3	0.650233	0.024222	0.259533	0.188788	0.905933	0.008023	0.143	0.521733	-0.3907	0.0309	0.6464	0.008664	-0.762933	0.014148
158	B7NZP9	0.667167	0.024222	-2.20807	0.136202	0.2405	0.302974	-0.679133	0.176475	-2.87523	0.059281	2.44857	0.099196	-0.919633	0.060426
206	B7NZQ6	0.574567	0.146501	-1.46153	0.188788	-0.214133	0.846402	-1.39217	0.345366	-2.0361	0.075991	1.2474	0.358396	-1.17803	0.479161
207	D4P4R2	0.3663	0.499447	-3.53277	0.083625	-0.325733	0.475559	-0.669967	0.40663	-3.89907	0.044907	3.20703	0.083076	-0.344233	0.5168
208	D5G340	-0.723033	0.270107	0.458133	0.43741	0.0868667	0.856059	-0.6898	0.389955	1.18117	0.047515	-0.371267	0.307176	-0.776667	0.107617
209	F5XVB8	-1.18423	0.291612	-0.243367	0.811647	-0.5566	0.201919	-0.4344	0.818231	0.940867	0.4731	-0.313233	0.753125	0.1222	0.941373
210	G1SCJ8	0.146033	0.521384	0.558533	0.069101	0.439733	0.103269	0.3484	0.389955	0.4125	0.028444	-0.1188	0.368857	-0.0913333	0.74284
211	G1SCK5	-1.08363	0.682422	-3.04613	0.272922	-0.756933	0.769533	1.50383	0.625509	-1.9625	0.165652	2.2892	0.199616	2.26077	0.184844
212	G1SCP8	-0.005	0.994009	-0.617333	0.5788	1.1479	0.200267	-0.497767	0.746935	-0.612333	0.594486	1.76523	0.202335	-1.64567	0.329974
213	G1SCR3	-0.462333	0.758427	3.73833	0.255525	0.616333	0.468565	-0.3564	0.766078	4.20067	0.192811	-3.122	0.289143	-0.972733	0.095814
185	G1T0J6	0.7287	0.023909	-0.834233	0.02145	0.8513	0.010168	0.5858	0.081273	-1.56293	0.001405	1.68553	0.001381	-0.2655	0.01666
18	P03988	0.211867	0.119445	0.775667	0.011592	0.301433	0.050328	-0.0758667	0.905612	0.5638	0.007832	-0.474233	0.015552	-0.3773	0.477202
216	G1SD99	-1.26493	0.082868	0.168033	0.74524	-1.16537	0.133681	-1.45583	0.370321	1.43297	0.004811	-1.3334	0.030108	-0.290467	0.819517
217	G1SDA8	0.878533	0.113948	0.1674	0.722718	1.1245	0.042248	0.648467	0.475738	-0.711133	0.120503	0.9571	0.038955	-0.476033	0.479161
178	G1U612	0.693333	0.023909	-0.745633	0.019817	0.458633	0.050328	0.202133	0.766078	-1.43897	0.001528	1.20427	0.004215	-0.2565	0.652226
219	G1SDR2	0.340067	0.198327	-2.5057	0.380552	-1.38543	0.330358	-1.54	0.199621	-2.84577	0.30181	1.12027	0.687597	-0.154567	0.931468
244	G1SMM4	0.892533	0.050154	0.833433	0.010721	1.27273	0.00508	-0.285267	0.882188	-0.0591	0.841563	0.4393	0.08971	-1.558	0.339219
221	G1SEB2	0.782733	0.06359	-0.348333	0.361274	1.00327	0.103531	0.7491	0.230072	-1.13107	0.016586	1.3516	0.041182	-0.254167	0.65274
149	G1SL68	0.641233	0.023909	-2.1533	0.087151	-0.123567	0.189668	-0.9913	0.387376	-2.79453	0.032856	2.02973	0.08595	-0.867733	0.377087
223	G1SEL1	-0.0397333	0.888609	-1.85633	0.168404	0.334467	0.03262	0.5683	0.155988	-1.8166	0.1518	2.1908	0.106724	0.233833	0.336972
354	G1TVS4	0.0539	0.625984	0.928267	0.000745	0.151933	0.172385	-0.0248667	0.913581	0.874367	0.001445	-0.776333	0.001986	-0.1768	0.417775
225	G1SER2	-0.566667	0.499447	-2.4265	0.310464	-2.0937	0.436352	-1.61003	0.313725	-1.85983	0.375719	0.3328	0.912077	0.483667	0.871422
226	G1SER8	-2.92773	0.10497	-1.98467	0.199433	-0.6798	0.598565	0.3442	0.871169	0.943067	0.23991	1.30487	0.108958	1.024	0.222521
222	G1SEK8	-0.00353333	0.982284	0.999633	0.026846	0.212833	0.183104	0.139533	0.387376	1.00317	0.013949	-0.7868	0.034886	-0.0733	0.5168
228	G1SGL2	1.06967	0.497517	0.422233	0.779845	0.788067	0.610814	-0.74	0.73357	-0.647433	0.343361	0.365833	0.686922	-1.52807	0.284177
108	G1T0Q0	0.5547	0.023909	-0.445533	0.038501	0.6783	0.030239	-0.176433	0.475988	-1.00023	0.00212	1.12383	0.006161	-0.854733	0.044717
230	G1SGV9	0.820433	0.109459	-2.54403	0.091011	-1.20523	0.193564	-1.77083	0.263894	-3.36447	0.029042	1.3388	0.301413	-0.5656	0.68088
231	G1SH05	0.0402333	0.956007	-1.56677	0.06727	-1.6233	0.031347	-0.162333	0.913581	-1.607	0.024119	-0.0565333	0.90863	1.46097	0.306513
168	A0A5F9D585	0.214133	0.078408	1.2101	0.001995	0.430533	0.029386	-0.1	0.808308	0.995967	0.001356	-0.779567	0.005267	-0.530533	0.209911
233	G1SHI6	0.114667	0.973887	4.42587	0.085955	1.06057	0.608797	1.41487	0.602737	4.3112	0.007159	-3.3653	0.001739	0.3543	0.524633
234	G1SHU0	0.1088	0.973887	-2.02983	0.288831	0.503367	0.810804	1.98077	0.419432	-2.13863	0.122549	2.5332	0.106724	1.4774	0.336972
235	G1SHV9	-0.568333	0.426219	-0.118367	0.859945	-2.33203	0.052779	0.230533	0.816261	0.449967	0.246188	-2.21367	0.025503	2.56257	0.043188
55	G1SLB5	0.4124	0.107923	1.23633	0.001995	0.1931	0.508041	-0.319333	0.771689	0.823933	0.007269	-1.04323	0.016759	-0.512433	0.613035
321	G1TFU9	0.1	0.317018	1.2389	0.000745	-0.0529667	0.552405	-0.111767	0.873186	1.1389	0.000784	-1.29187	0.000751	-0.0588	0.918308
126	G1TRK9	-0.4759	0.202817	1.24417	0.00989	2.0536	0.003945	0.7266	0.087312	1.72007	0.005106	0.809433	0.012209	-1.327	0.004603
127	G1SJX3	-0.0815667	0.558394	1.3076	0.002464	0.4693	0.026918	-0.0853333	0.591582	1.38917	0.000652	-0.8383	0.001854	-0.554633	0.010242
240	G1SJQ8	0.1808	0.956725	1.11827	0.122728	3.6525	0.142186	0.5861	0.470568	0.937467	0.601169	2.53423	0.210708	-3.0664	0.247109
128	A0A5F9CIB4	0.920967	0.10497	1.36877	0.039426	0.2641	0.447091	-0.579067	0.789853	0.4478	0.24246	-1.10467	0.018524	-0.843167	0.638446
72	A0A1Y1BDY8	-3.63837	0.120823	1.37103	0.027984	-2.5007	0.031038	-2.4719	0.370321	5.0094	0.035475	-3.87173	0.007386	0.0288	0.989255
205	A0A5F9CV98	0.7606	0.023909	0.2703	0.479104	1.71873	0.003945	1.09587	0.028493	-0.4903	0.219613	1.44843	0.019507	-0.622867	0.044717
134	A0A5F9CJW0	0.330733	0.082802	1.4158	0.002785	0.875067	0.010168	0.313	0.292292	1.08507	0.000867	-0.540733	0.006798	-0.562067	0.044717
245	G1SMS3	0.455767	0.859962	-0.0163333	0.992412	1.92993	0.247021	0.424067	0.884923	-0.4721	0.790459	1.94627	0.123231	-1.50587	0.415301
218	G1SU82	0.837967	0.023909	-0.143367	0.288831	0.767333	0.012224	0.511033	0.191551	-0.981333	0.001052	0.9107	0.000559	-0.2563	0.252876
247	G1SP54	-0.680433	0.642958	0.817267	0.113548	-0.239133	0.595923	-2.49283	0.370321	1.4977	0.252268	-1.0564	0.087364	-2.2537	0.337891
248	G1SP97	1.05843	0.052526	-0.0762333	0.818241	1.11373	0.035667	0.327133	0.521733	-1.13467	0.002249	1.18997	0.001739	-0.7866	0.044717
249	P79226	0.9325	0.023909	-3.1345	0.18389	-0.1221	0.944269	0.4691	0.370321	-4.067	0.089905	3.0124	0.265103	0.5912	0.786263
250	G1SPN6	0.738533	0.209616	0.198933	0.881392	1.6865	0.161088	2.6878	0.385449	-0.5396	0.668815	1.48757	0.343177	1.0013	0.716664
273	G1SN00	1.018	0.023909	-0.119133	0.709331	0.191733	0.269866	0.7792	0.086022	-1.13713	0.017181	0.310867	0.282614	0.587467	0.027727
147	A0A5F9CTN2	0.307633	0.385114	1.46117	0.011688	0.674233	0.145233	-0.4755	0.766078	1.15353	0.002045	-0.786933	0.032514	-1.14973	0.410251
253	G1SQG6	0.471133	0.109459	-0.153067	0.512736	0.482367	0.10115	0.894267	0.176475	-0.6242	0.004811	0.635433	0.006809	0.4119	0.26185
254	G1SQU1	-0.2245	0.755819	-1.04853	0.062325	-1.46873	0.139633	-1.03887	0.176475	-0.824033	0.100939	-0.4202	0.511427	0.429867	0.599818
386	G1U7S4	3.49433	0.023909	4.85527	0.028111	2.19197	0.19729	1.22767	0.275302	1.36093	0.335141	-2.6633	0.190325	-0.9643	0.604692
277	G1T0X2	0.282333	0.30691	1.53897	0.010327	0.281567	0.43132	-0.741567	0.247178	1.25663	0.004811	-1.2574	0.016883	-1.02313	0.107617
74	A0A3B0IP62	1.05	0.078408	1.62843	0.046702	1.43603	0.077145	1.05523	0.286341	0.578433	0.170602	-0.1924	0.709349	-0.3808	0.613035
258	G1SSW0	2.17107	0.240674	-0.2789	0.859945	2.12043	0.08383	2.82633	0.249291	-2.44997	0.23811	2.39933	0.164494	0.7059	0.666286
259	G1STA7	-0.601667	0.067696	0.2877	0.228556	0.101	0.470035	-0.375367	0.513247	0.889367	0.020029	-0.1867	0.333319	-0.476367	0.357712
330	G1TK85	-0.721967	0.687072	1.65427	0.029466	1.0869	0.092296	0.7999	0.247695	2.37623	0.14605	-0.567367	0.14374	-0.287	0.404595
337	G1TM88	-0.125	0.499447	1.71253	0.019987	0.638133	0.018771	-0.0166333	0.955425	1.83753	0.008998	-1.0744	0.043629	-0.654767	0.046182
12	P01870	0.2492	0.479205	1.75813	0.000745	2.6341	0.004256	1.11213	0.033296	1.50893	0.007419	0.875967	0.03222	-1.52197	0.027727
263	G1SWI7	0.2307	0.58222	-1.8174	0.288831	-2.26513	0.014457	-1.57103	0.370321	-2.0481	0.219859	-0.447733	0.766181	0.6941	0.613035
264	G1SX17	0.0894	0.757389	0.276833	0.23875	-0.0649667	0.846402	0.3302	0.329111	0.187433	0.248317	-0.3418	0.231844	0.395167	0.296675
36	U3KPI5	-0.361	0.021805	-1.47997	0.000615	-0.1276	0.200267	-0.4077	0.096476	-1.11897	0.000418	1.35237	0.000724	-0.2801	0.127034
266	G1SY45	0.8067	0.44399	2.4728	0.288831	1.8924	0.201718	1.24263	0.397336	1.6661	0.392085	-0.5804	0.777968	-0.649767	0.610639
267	G1TKN4	0.0507	0.983758	-0.593	0.403598	0.9799	0.358156	-0.743367	0.507723	-0.6437	0.696091	1.5729	0.094688	-1.72327	0.173622
268	G1SYK4	0.0248667	0.908285	0.376533	0.100755	0.543167	0.042248	0.417467	0.197965	0.351667	0.008688	0.166633	0.073219	-0.1257	0.154659
269	G1SYT1	1.8118	0.158053	0.207	0.897224	0.878133	0.495881	1.21207	0.429009	-1.6048	0.306438	0.671133	0.671861	0.333933	0.737348
270	G1SZ14	0.2418	0.606472	-0.8483	0.103653	-2.4503	0.031038	-1.6814	0.475988	-1.0901	0.031084	-1.602	0.055627	0.7689	0.729154
357	G1TY57	0.6265	0.283837	1.80447	0.030333	0.2726	0.576683	1.10083	0.20098	1.17797	0.016785	-1.53187	0.005267	0.828233	0.018598
272	G1T013	-0.0571333	0.888609	-1.36403	0.341285	1.1535	0.232753	-0.7455	0.429939	-1.3069	0.330082	2.51753	0.149459	-1.899	0.184844
361	Q6GVI2	1.3978	0.021805	-0.321667	0.210659	0.663	0.050679	-0.424133	0.505529	-1.71947	0.000418	0.984667	0.000751	-1.08713	0.095814
389	G1SQ02	4.55713	0.021805	-0.5798	0.649465	0.4354	0.620418	2.0892	0.445609	-5.13693	0.008284	1.0152	0.362552	1.6538	0.467087
10	G1SXG6	-3.47783	0.019921	-0.686233	0.42817	-0.639133	0.496663	-1.62353	0.28921	2.7916	0.036328	0.0471	0.966463	-0.9844	0.5168
373	G1U6P5	0.756233	0.07332	1.88503	0.004009	1.9496	0.004851	0.928	0.118984	1.1288	0.007063	0.0645667	0.618406	-1.0216	0.022071
301	G1T804	-0.569633	0.066253	1.909	0.001995	0.699133	0.018771	0.3952	0.191551	2.47863	0.000652	-1.20987	0.001549	-0.303933	0.095814
70	A0A1Y1B9K3	-0.193567	0.733149	1.92153	0.029978	1.01513	0.109596	1.2992	0.176475	2.1151	0.002575	-0.9064	0.034398	0.284067	0.229565
279	G1T1B8	-1.1785	0.5895	-1.1201	0.567311	1.20217	0.541068	0.403667	0.884408	0.0584	0.965011	2.32227	0.154244	-0.7985	0.61703
280	G1T1Z5	0.611367	0.30367	-0.772933	0.240794	0.6951	0.201919	-0.2924	0.641043	-1.3843	0.028224	1.46803	0.020945	-0.9875	0.014771
281	G1T2L1	-0.7045	0.521384	-1.1384	0.179691	-0.2131	0.69293	-0.6291	0.76538	-0.4339	0.625166	0.9253	0.120268	-0.416	0.803637
282	G1T3X1	0.0179333	0.970524	-0.665067	0.052559	0.146567	0.571011	-0.118867	0.73357	-0.683	0.001519	0.811633	0.001087	-0.265433	0.114587
283	G1T3Z1	0.1506	0.758081	-0.197667	0.623356	0.614767	0.197323	-0.300933	0.591582	-0.348267	0.021196	0.812433	0.004616	-0.9157	0.009843
284	G1T432	0.198333	0.956725	-2.15913	0.164788	0.375233	0.800342	-0.9996	0.632181	-2.35747	0.185486	2.53437	0.020945	-1.37483	0.32252
285	G1T4Q9	0.574267	0.054487	-0.164767	0.571576	0.719533	0.085971	-0.414767	0.647023	-0.739033	0.039563	0.8843	0.058807	-1.1343	0.242334
286	G1T4T6	-1.09193	0.442511	-0.910433	0.179784	-0.634533	0.339905	-0.9657	0.329111	0.1815	0.86283	0.2759	0.131792	-0.331167	0.406206
13	P01697	-1.83917	0.019921	1.7764	0.007275	-1.55433	0.027072	0.283367	0.830528	3.61557	8.68e-05	-3.33073	0.001087	1.8377	0.157956
288	G1T519	-0.2891	0.235905	-0.339967	0.189562	0.465267	0.150498	-0.6049	0.230072	-0.0508667	0.801364	0.805233	0.032514	-1.07017	0.058272
5	A0A1Y1B9M1	-3.7266	0.019921	1.93923	0.007246	-3.0101	0.01474	-1.1189	0.647023	5.66583	0.001223	-4.94933	0.001739	1.8912	0.410251
290	G1T671	1.5729	0.215993	-0.608567	0.518045	2.29323	0.091741	-0.3736	0.879784	-2.18147	0.007318	2.9018	0.001366	-2.66683	0.157956
291	G1T6K0	-1.5919	0.096472	-1.64717	0.073447	-0.880967	0.472989	-0.766933	0.429009	-0.0552667	0.924405	0.7662	0.466859	0.114033	0.93195
292	G1T6L5	0.667067	0.521384	0.321967	0.657929	1.60103	0.131174	1.87703	0.165507	-0.3451	0.666764	1.27907	0.132409	0.276	0.746603
256	A0A5F9DE89	0.9589	0.019244	-4.59357	0.004641	-0.4899	0.097913	-0.441533	0.197965	-5.55247	0.001528	4.10367	0.00484	0.0483667	0.852624
179	A0A5F9DEL1	1.13073	0.08165	1.9602	0.018058	-0.7455	0.354198	0.411667	0.891944	0.829467	0.008216	-2.7057	0.012221	1.15717	0.636747
92	G1SMZ3	0.4988	0.019244	-1.2557	0.021026	0.410767	0.031038	-0.0242667	0.950196	-1.7545	0.005113	1.66647	0.008664	-0.435033	0.247109
326	G1THG2	-1.9653	0.082868	2.05017	0.04954	-1.8972	0.287474	0.595767	0.562446	4.01547	0.001223	-3.94737	0.042991	2.49297	0.222521
297	G1T7R2	0.380167	0.37351	-1.47443	0.346883	-0.0665333	0.864731	-0.461867	0.286341	-1.8546	0.235313	1.4079	0.351526	-0.395333	0.406206
298	G1T7U6	1.05607	0.070991	0.9802	0.095738	0.804467	0.124714	0.303533	0.647023	-0.0758667	0.839912	-0.175733	0.642432	-0.500933	0.377087
299	G1T7X6	1.18823	0.265141	1.1396	0.095738	2.26757	0.04471	1.88013	0.292292	-0.0486333	0.952183	1.12797	0.106724	-0.387433	0.791037
300	G1T7Z6	-1.3822	0.231094	-3.0657	0.09446	-1.15923	0.354198	-0.240467	0.905612	-1.6835	0.14605	1.90647	0.155243	0.918767	0.524633
327	G1THZ6	-0.138167	0.515077	2.07293	0.001995	1.8331	0.0041	1.24143	0.044457	2.2111	8.68e-05	-0.239833	0.005287	-0.591667	0.027047
302	G1T809	0.005	0.994009	-0.5418	0.543034	-1.4625	0.173624	-0.2805	0.871169	-0.5468	0.061854	-0.9207	0.015532	1.182	0.157956
303	G1T821	0.324667	0.778743	2.46247	0.186081	2.13033	0.104058	1.42367	0.329111	2.1378	0.165892	-0.332133	0.803084	-0.706667	0.337891
304	G1T8V2	0.861367	0.408784	2.12217	0.142501	1.6837	0.13274	0.0494	0.986342	1.2608	0.169115	-0.438467	0.591278	-1.6343	0.410251
64	A0A0C6FQU5	0.236133	0.408784	2.1965	0.002785	1.56923	0.00508	1.92843	0.032555	1.96037	0.003335	-0.627267	0.054223	0.3592	0.330082
306	G1T918	0.6068	0.249875	-0.921133	0.112566	0.131933	0.93998	-0.336633	0.587994	-1.52793	0.001223	1.05307	0.458271	-0.468567	0.803386
307	G1TA71	-1.18277	0.402682	1.5307	0.086704	0.611167	0.585959	-0.759067	0.535628	2.71347	0.047236	-0.919533	0.320234	-1.37023	0.330082
308	G1TAH7	0.972967	0.582901	-0.698467	0.580999	1.19483	0.392132	0.8128	0.691415	-1.67143	0.265171	1.8933	0.157765	-0.382033	0.82686
309	G1TAR4	1.04293	0.720191	2.24647	0.33964	1.12773	0.667503	0.5467	0.880221	1.20353	0.171654	-1.11873	0.358396	-0.581033	0.746603
310	G1TBD0	0.00596667	0.994009	-1.71417	0.201298	-0.164667	0.846402	-0.6821	0.730592	-1.72013	0.164714	1.5495	0.242399	-0.517433	0.779682
311	G1TBS1	1.23917	0.340221	-0.7581	0.513079	0.5173	0.649854	0.8056	0.602737	-1.99727	0.007269	1.2754	0.036183	0.2883	0.410251
312	G1TBS8	0.187967	0.505721	-0.3291	0.310768	0.197333	0.490616	-0.200367	0.611982	-0.517067	0.083056	0.526433	0.107914	-0.3977	0.247109
313	G1TC91	0.520233	0.067696	-0.380333	0.22494	0.746433	0.01474	0.0817333	0.794939	-0.900567	0.02377	1.12677	0.011692	-0.6647	0.046667
314	G1TCA1	0.426433	0.791373	0.964433	0.184306	-0.1218	0.900828	-1.22697	0.26502	0.538	0.647555	-1.08623	0.190325	-1.10517	0.309686
315	G1TCW1	0.943933	0.109459	0.200967	0.650377	0.787933	0.175435	-0.0646667	0.921651	-0.742967	0.004811	0.586967	0.058141	-0.8526	0.094283
316	G1TCW5	-0.2273	0.494735	-1.7815	0.172053	-0.758867	0.304012	-1.53197	0.235496	-1.5542	0.179046	1.02263	0.393164	-0.7731	0.489437
317	G1TD13	-0.417733	0.447225	-0.0832	0.888279	0.187467	0.609216	0.0698667	0.897197	0.334533	0.581506	0.270667	0.612696	-0.1176	0.561737
318	G1TEC1	-0.497033	0.568531	1.35243	0.242831	0.868667	0.366702	1.05453	0.606006	1.84947	0.147659	-0.483767	0.672743	0.185867	0.931468
319	G1TET0	0.0895333	0.898153	-0.253533	0.664126	0.7737	0.202989	0.621467	0.527896	-0.343067	0.295838	1.02723	0.018563	-0.152233	0.803637
320	G1TET2	-0.137833	0.408784	-0.0704667	0.604682	0.0303667	0.846402	-0.557167	0.20098	0.0673667	0.304284	0.100833	0.260829	-0.587533	0.094331
391	Q865F2	0.532667	0.208355	2.2003	0.002235	1.1501	0.012224	-0.2925	0.861577	1.66763	0.008977	-1.0502	0.011421	-1.4426	0.299968
322	G1TFW8	-0.766533	0.568531	-1.59013	0.347301	0.2976	0.787638	0.431333	0.771689	-0.8236	0.540274	1.88773	0.18623	0.133733	0.836355
323	G1TFX2	0.3939	0.616111	-1.03723	0.332745	1.2097	0.309647	1.45793	0.155988	-1.43113	0.226159	2.24693	0.151917	0.248233	0.849299
189	A0A5F9DBJ1	0.747533	0.019244	-1.2172	0.00268	0.5998	0.012521	0.547867	0.130358	-1.96473	0.000235	1.817	0.000559	-0.0519333	0.758122
325	G1TGM8	0.538833	0.124546	0.321233	0.286622	0.320867	0.269866	0.650067	0.209373	-0.2176	0.169115	-0.000366667	0.997024	0.3292	0.137699
166	A0A5F9D3P7	-2.59633	0.052275	2.29737	0.021081	-0.535567	0.635601	-0.490433	0.794068	4.8937	0.004267	-2.83293	0.050882	0.0451333	0.985761
53	G1T6W7	0.410967	0.019244	-1.0249	0.010898	-0.874167	0.009608	-0.178667	0.641043	-1.43587	0.002536	0.150733	0.475351	0.6955	0.127034
328	G1TIU0	0.0452667	0.983758	-0.315967	0.897224	3.21623	0.118022	-0.1443	0.955021	-0.361233	0.883783	3.5322	0.164494	-3.36053	0.06044
345	G1U5Y2	-0.753267	0.128308	2.4963	0.033422	-0.158867	0.800342	-0.827433	0.251904	3.24957	0.007501	-2.65517	0.028717	-0.668567	0.357214
124	G1TNQ1	-0.0206333	0.972724	2.49767	0.003376	0.281633	0.358156	0.287933	0.603011	2.5183	0.001223	-2.21603	0.001087	0.0063	0.987491
331	G1TKE3	0.261267	0.767502	-1.73113	0.061291	-1.15527	0.470035	-0.612633	0.521733	-1.9924	0.007781	0.575867	0.652341	0.542633	0.74955
332	G1TKE4	0.924533	0.08165	-0.793133	0.101732	0.625767	0.171788	0.0906	0.884408	-1.71767	0.000652	1.4189	0.001986	-0.535167	0.140488
333	G1TKL2	0.0291667	0.973887	-1.31477	0.166233	-2.14613	0.187335	-0.994167	0.361647	-1.34393	0.098063	-0.831367	0.54296	1.15197	0.489437
63	A0A5F9C203	0.610267	0.050079	2.53753	0.001995	1.93947	0.001995	1.26733	0.028493	1.92727	0.001405	-0.598067	0.018524	-0.672133	0.017602
94	A0A1K0GV16	0.505333	0.019244	-0.892867	0.009374	-1.10007	0.004256	0.296633	0.499015	-1.3982	0.001405	-0.2072	0.232892	1.3967	0.037197
336	G1TL92	0.311133	0.863414	-0.730367	0.458434	1.11893	0.224596	1.0341	0.385449	-1.0415	0.483295	1.8493	0.122013	-0.0848333	0.933617
160	A0A5F9D1G8	0.117833	0.755819	2.5973	0.002235	1.30353	0.022585	0.5814	0.247178	2.47947	0.000816	-1.29377	0.003546	-0.722133	0.079239
338	G1TMB1	-1.57727	0.401748	-1.80617	0.183886	-0.0154	0.852806	-0.829233	0.771689	-0.2289	0.910942	1.79077	0.160093	-0.813833	0.746603
339	G1TMC5	-1.41383	0.547994	-0.405733	0.859945	0.214833	0.928146	1.5512	0.602737	1.0081	0.44516	0.620567	0.656712	1.33637	0.311157
242	G1SKI3	0.2411	0.810762	2.70033	0.03641	1.34103	0.201653	1.07593	0.385449	2.45923	0.006626	-1.3593	0.073749	-0.2651	0.740195
341	G1TN25	-0.0217	0.881404	0.153	0.210659	0.581033	0.012224	0.329467	0.4864	0.1747	0.115711	0.428033	0.008929	-0.251567	0.52098
342	G1TN86	-0.156433	0.888609	-0.121	0.716349	-0.342333	0.637639	0.501533	0.647023	0.0354333	0.962706	-0.221333	0.696466	0.843867	0.477202
343	G1TNS3	0.2507	0.616111	1.253	0.051703	-0.0160333	0.97562	0.544333	0.412822	1.0023	0.005371	-1.26903	0.007837	0.560367	0.179209
344	G1TP36	0.306	0.810846	1.2293	0.391103	1.9006	0.150329	0.00163333	0.998409	0.9233	0.371968	0.6713	0.509569	-1.89897	0.072045
296	G1T763	1.01427	0.185566	2.84913	0.019401	1.89383	0.058061	-1.42977	0.429009	1.83487	0.007917	-0.9553	0.093999	-3.3236	0.092568
346	G1TPZ1	0.103667	0.835302	-0.765267	0.073378	-0.797233	0.169488	-0.6519	0.591582	-0.868933	0.017945	-0.0319667	0.91873	0.145333	0.894035
265	P01948	1.00333	0.019244	-0.7175	0.021675	-0.245867	0.103269	0.8818	0.247178	-1.72083	0.001394	0.471633	0.037283	1.12767	0.105652
388	Q6B736	1.5341	0.166141	3.56357	0.003869	2.10313	0.130755	0.877467	0.542666	2.02947	0.042218	-1.46043	0.166233	-1.22567	0.465441
349	G1TRF0	1.13627	0.51613	2.10747	0.138683	1.72113	0.452048	0.7819	0.641043	0.9712	0.306438	-0.386333	0.808367	-0.939233	0.667143
350	G1TSY8	0.459	0.216842	0.765133	0.073346	0.981933	0.042709	0.4342	0.447926	0.306133	0.035475	0.2168	0.093551	-0.547733	0.177319
351	G1TUQ2	-0.506633	0.659385	0.764933	0.635631	-0.3302	0.794896	-0.0389	0.984788	1.27157	0.392535	-1.09513	0.503604	0.2913	0.852993
352	G1TV79	0.439367	0.275494	1.7413	0.066087	-1.26303	0.06594	-0.513967	0.513247	1.30193	0.074852	-3.00433	0.013136	0.749067	0.32252
353	G1TVG1	0.413133	0.734865	-0.224	0.844576	1.17157	0.1598	-1.06787	0.397336	-0.637133	0.588463	1.39557	0.185894	-2.23943	0.046667
109	A0A5F9C8F6	0.899133	0.052275	3.56997	0.001995	1.1037	0.029386	0.302133	0.591582	2.67083	0.000262	-2.46627	0.000635	-0.801567	0.113345
355	G1TW85	1.28497	0.263402	3.06167	0.279559	1.95747	0.189889	1.97767	0.385449	1.7767	0.469515	-1.1042	0.657716	0.0202	0.989405
356	G1TWM1	-0.349	0.856205	0.826167	0.604111	-0.7265	0.585959	-1.42577	0.435373	1.17517	0.467096	-1.55267	0.29131	-0.699267	0.601883
157	G1SS69	0.667133	0.019244	-0.0940333	0.43741	0.8037	0.003945	0.593867	0.066557	-0.761167	0.004811	0.897733	0.00267	-0.209833	0.201682
358	G1TYD2	1.49737	0.571807	3.85283	0.154253	3.79087	0.17285	2.5468	0.42786	2.35547	0.004915	-0.0619667	0.841614	-1.24407	0.027727
359	G1TYT3	1.26317	0.07104	-0.7667	0.277013	0.824433	0.376322	0.599967	0.535628	-2.02987	0.013641	1.59113	0.120268	-0.224467	0.839559
360	G1TYZ5	1.02907	0.582901	1.7947	0.457463	1.61617	0.376322	0.769267	0.76538	0.765633	0.6671	-0.178533	0.91873	-0.8469	0.497374
175	G1T0F8	0.6906	0.019244	0.5225	0.028111	1.7016	0.001378	0.735167	0.016307	-0.1681	0.267467	1.1791	0.002986	-0.966433	0.004603
329	G1TK26	1.40507	0.328205	3.68753	0.011688	1.73113	0.281903	0.7265	0.626702	2.28247	0.06304	-1.9564	0.155793	-1.00463	0.569128
363	G1U128	-2.57027	0.22936	-0.883433	0.058166	-0.0791667	0.787638	-0.592933	0.449866	1.68683	0.331388	0.804267	0.031316	-0.513767	0.423993
364	G1U2Q3	-0.764167	0.135607	-0.461267	0.320487	-2.3374	0.330358	-2.48107	0.329111	0.3029	0.432482	-1.87613	0.36831	-0.143667	0.966696
365	G1U2V8	0.616667	0.188815	-1.1919	0.083881	0.537067	0.2164	-0.0914333	0.879557	-1.80857	0.007362	1.72897	0.010597	-0.6285	0.017789
366	G1U3W5	1.79573	0.456204	1.69827	0.435164	0.6696	0.731315	0.588233	0.871169	-0.0974667	0.952183	-1.02867	0.445172	-0.0813667	0.966696
367	G1U415	0.431067	0.050504	-0.0998333	0.581416	0.4708	0.036503	0.451967	0.292292	-0.5309	0.01468	0.570633	0.017592	-0.0188333	0.950036
368	G1U575	0.624533	0.339912	0.731733	0.411055	0.951633	0.052346	0.651433	0.247178	0.1072	0.911659	0.2199	0.773674	-0.3002	0.095814
47	G1U9R4	0.297767	0.019244	1.0876	0.000615	0.452	0.003945	0.2303	0.5629	0.789833	0.000652	-0.6356	0.001087	-0.2217	0.5168
370	G1U620	-0.1341	0.933708	0.202	0.832275	2.01737	0.183104	0.207067	0.93957	0.3361	0.672808	1.81537	0.127813	-1.8103	0.433964
371	G1U6C9	-0.513733	0.497706	-0.308033	0.325721	1.26287	0.014457	-0.8102	0.47289	0.2057	0.730298	1.5709	0.003031	-2.07307	0.097495
372	G1U6I7	-0.0180333	0.972724	0.490767	0.122264	0.492067	0.240569	0.293867	0.429939	0.5088	0.032693	0.0013	0.997024	-0.1982	0.601883
101	A0A5F9C5N8	-0.269033	0.795493	3.83203	0.018263	2.8388	0.030239	-0.0577333	0.977674	4.10107	0.004476	-0.993233	0.111164	-2.89653	0.097495
374	G1U6R8	0.5201	0.092355	-0.2417	0.098964	0.638033	0.012224	0.2646	0.329111	-0.7618	0.015187	0.879733	0.001087	-0.373433	0.112677
169	G1TAQ7	-0.449467	0.852468	3.8398	0.040108	-0.181433	0.912106	-1.0842	0.545545	4.28927	0.044936	-4.02123	0.026929	-0.902767	0.561737
251	A0A5F9DI97	0.9374	0.019244	-0.964333	0.065288	0.3283	0.076305	-0.454533	0.331329	-1.90173	0.005934	1.29263	0.019896	-0.782833	0.092568
377	G1U7U3	0.557233	0.778743	0.481933	0.74524	0.930433	0.518843	0.291067	0.901023	-0.0753	0.954112	0.4485	0.619329	-0.639367	0.634294
378	G1U9Q9	0.341433	0.205956	0.360733	0.201298	0.279733	0.254105	-0.0111	0.972249	0.0193	0.890912	-0.081	0.520578	-0.290833	0.004603
274	Q28731	1.03507	0.019244	0.258333	0.422138	1.74137	0.001378	0.524767	0.042517	-0.776733	0.06347	1.48303	0.011561	-1.2166	0.004603
380	G1U9S2	0.445633	0.106703	-0.3395	0.185872	0.834033	0.024652	0.7261	0.277958	-0.785133	0.002716	1.17353	0.001268	-0.107933	0.803637
381	G1U9U2	-0.203467	0.497706	-0.252633	0.492587	0.0916	0.706733	0.0338333	0.919853	-0.0491667	0.870132	0.344233	0.239765	-0.0577667	0.5168
382	O77688	0.5674	0.215993	0.420033	0.458434	0.146167	0.69293	-0.0945667	0.879557	-0.147367	0.731439	-0.273867	0.514553	-0.240733	0.302195
383	Q07298	0.191033	0.581359	0.349233	0.281421	-0.341	0.302213	0.4682	0.292292	0.1582	0.343361	-0.690233	0.014857	0.8092	0.014148
384	Q28666	1.0747	0.056173	0.8039	0.073891	1.0801	0.024808	1.38677	0.247178	-0.2708	0.409969	0.2762	0.281274	0.306667	0.714237
385	Q28695	2.4975	0.140087	-0.784933	0.363107	0.860467	0.370525	1.42693	0.495771	-3.28243	0.054343	1.6454	0.12882	0.566467	0.770771
334	G1U693	-0.425833	0.767502	4.23927	0.00616	-0.0866667	0.953561	-0.9722	0.303509	4.6651	0.011442	-4.32593	0.033429	-0.885533	0.601883
387	Q29514	-2.82513	0.057627	0.8219	0.403598	-2.07803	0.10036	-4.08777	0.081273	3.64703	0.001219	-2.89993	0.00267	-2.00973	0.010242
46	P53614	-0.2139	0.919379	4.55833	0.049842	1.19213	0.475559	-1.08947	0.766078	4.77223	2.99e-05	-3.3662	0.000581	-2.2816	0.370105
369	A0A5F9D0T9	1.65727	0.019244	-0.2555	0.435164	1.85607	0.005303	0.9223	0.096476	-1.91277	0.002575	2.11157	0.001986	-0.933767	0.005793
390	Q7M322	0.126567	0.682422	0.456233	0.281421	-0.652233	0.08323	-0.980033	0.251904	0.329667	0.30181	-1.10847	0.025095	-0.3278	0.552889
227	P01879	0.901767	0.009944	2.41577	0.000615	2.09343	0.001119	1.47067	0.133351	1.514	0.000652	-0.322333	0.04138	-0.622767	0.311157
392	Q9GLY4	0.457067	0.060797	-0.2089	0.391103	0.5281	0.04471	0.584733	0.111174	-0.665967	0.017945	0.737	0.019225	0.0566333	0.623834
393	U3KMR2	0.869	0.070991	0.0862333	0.780003	1.20717	0.030828	0.531567	0.313725	-0.782767	0.000642	1.12093	0.00112	-0.6756	0.043188
394	U3KP46	0.606	0.241786	-1.6232	0.279559	-2.82727	0.01474	-1.0076	0.542666	-2.2292	0.13607	-1.20407	0.36831	1.81967	0.252271
395	U3KPG6	0.231667	0.514599	0.3226	0.392596	0.280867	0.43132	0.107433	0.873186	0.0909333	0.712291	-0.0417333	0.87754	-0.173433	0.702598
396	A0A5F9CIV7	6.56923	0.001485	0.948267	0.306113	1.3136	0.036503	6.32143	0.002578	-5.62097	0.003408	0.365333	0.656712	5.00783	0.004173

## Sheet: Sheet3
proteins in Cluster 7
Protein ID	Protein name	Log2Fc(E1w/Ctrl)	Log2Fc(E6w/Ctrl)	Log2Fc(T5w/Ctrl)	Log2Fc(T7w/Ctrl)
G1TVS4	Hemopexin	0.0539	0.928267	0.151933	-0.0248667
G1TFU9	Galectin-3-binding protein	0.1	1.2389	-0.0529667	-0.111767
G1U9R4	Apolipoprotein B	0.297767	1.0876	0.452	0.2303
A0A5F9D585	Mannan binding lectin serine peptidase 1	0.214133	1.2101	0.430533	-0.1
A0A5F9C8F6	Tenascin C	0.899133	3.56997	1.1037	0.302133
G1SLB5	Monocyte differentiation antigen CD14	0.4124	1.23633	0.1931	-0.319333
A0A5F9CTN2	Transforming growth factor-beta-induced protein ig-h3	0.307633	1.46117	0.674233	-0.4755
P03988	Ig mu chain C region secreted form	0.211867	0.775667	0.301433	-0.0758667
Q865F2	Adhesion molecule VCAM-1	0.532667	2.2003	1.1501	-0.2925
Q7M322	Plasmin	0.126567	0.456233	-0.652233	-0.980033
A0A5F9C4W7	SERPIN domain-containing protein	0.283567	1.95723	-0.6946	-1.44213
G1TV79	Collagen-binding protein	0.439367	1.7413	-1.26303	-0.513967
G1T0X2	Fibrinogen alpha chain	0.282333	1.53897	0.281567	-0.741567
G1T763	Polymeric immunoglobulin receptor	1.01427	2.84913	1.89383	-1.42977
G1U7S4	Phosphoglycerate mutase	3.49433	4.85527	2.19197	1.22767
Q6B736	Immunglobulin heavy chain variable region	1.5341	3.56357	2.10313	0.877467
A0A5F9CIB4	Uromodulin	0.920967	1.36877	0.2641	-0.579067
A0A5F9C9Q2	Collagen type III alpha 1 chain	3.03693	2.23163	1.96067	0.2636
