# Supplementary material for: Proteomics Investigations of Potential Protein Biomarkers in Sera of Rabbits Infected With Schistosoma japonicum
Source: Front Cell Infect Microbiol. 2021 Dec 22;11:784279. doi: 10.3389/fcimb.2021.784279 (PMC8729878; doi:10.3389/fcimb.2021.784279)
Supplement: Supplementary Table 2 — Output of proteins identified from S. japonicum by MaxQuant. [file Table_2.xlsx]

## Sheet: Sheet1
The raw data were searched against a combination database of rabbit (taxid:9986) and S. japonicum (taxid:6182)
Uniprot IDs	Protein names	LFQ intensity control1	LFQ intensity control2	LFQ intensity control3	LFQ intensity E1w1	LFQ intensity E1w2	LFQ intensity E1w3	LFQ intensity E6w1	LFQ intensity E6w2	LFQ intensity E6w3	LFQ intensity T5w1	LFQ intensity T5w2	LFQ intensity T5w3	LFQ intensity T7w1	LFQ intensity T7w2	LFQ intensity T7w3
A0A4Z2CL85	GTP-binding protein	0	0	12840000	0	0	0	0	0	0	0	0	0	0	0	0
A0A4Z2CP56	Uncharacterized protein	97546000	81049000	0	200000000	204000000	193000000	0	0	0	269000000	0	0	303000000	303000000	0
A0A4Z2CX16	Polyubiquitin	0	33165000	56583000	0	58214000	80081000	0	28755000	21150000	101000000	82437000	73887000	99996000	94804000	0
A0A4Z2D2K6	ADP-ribosylation factor 4 isoform 1	0	3514500	0	0	0	0	0	0	0	0	0	0	0	0	0
A0A4Z2DIC3	Phosphatidylinositol-binding clathrin assembly protein (Fragment)	0	0	0	0	0	0	0	0	0	0	0	0	0	0	273000000
A0A4Z2DRZ9	DNA-directed RNA polymerase (EC 2.7.7.6)	0	0	0	0	0	0	0	0	0	0	0	0	0	805000000	0
C1LFK2	Peptidase M, neutral zinc metallopeptidases, zinc-binding site	0	0	0	0	0	0	0	0	0	0	0	0	0	0	227000000
C1LN37	Tubulin beta chain	0	0	0	0	0	0	0	0	0	0	0	0	0	0	12250000
Q5DCJ5	SJCHGC06596 protein	0	0	0	0	0	0	0	0	0	22827000	0	0	0	0	0
Q5DCP0	SJCHGC05672 protein	0	7210000	0	0	0	0	0	0	0	0	0	0	0	0	0
Q5DET3	Histone H4	0	0	0	28919000	0	0	332000000	0	0	0	0	0	0	0	126000000
The raw data were searched against S. japonicum (taxid:6182)only.
Protein IDs	Protein names	LFQ intensity control1	LFQ intensity control2	LFQ intensity control3	LFQ intensity E1w1	LFQ intensity E1w2	LFQ intensity E1w3	LFQ intensity E6w1	LFQ intensity E6w2	LFQ intensity E6w3	LFQ intensity T5w1	LFQ intensity T5w2	LFQ intensity T5w3	LFQ intensity T7w1	LFQ intensity T7w2	LFQ intensity T7w3
A0A0N7I6P5	Heat shock protein 70	102000000	88955000	87768000	165000000	122000000	182000000	89226000	74139000	82547000	109000000	82951000	86975000	96714000	129000000	91503000
A0A4Z2CL85	GTP-binding protein	0	0	11516000	0	0	0	0	0	0	0	0	0	0	0	0
A0A4Z2CP56	Uncharacterized protein	90450000	77673000	0	189000000	202000000	186000000	197000000	0	0	269000000	254000000	0	281000000	0	0
A0A4Z2CPE1	Pyruvate kinase (EC 2.7.1.40)	0	0	0	0	0	0	0	0	19270000	0	0	0	0	0	0
A0A4Z2CQ16	Disintegrin and metalloproteinase domain-containing protein (Fragment)	0	0	0	0	0	0	0	0	0	0	0	0	33481000	0	0
A0A4Z2CUC9	Neurogenic locus notch-like protein (Fragment)	0	0	0	0	0	0	0	0	0	0	0	0	0	0	306000000
A0A4Z2CUV7	Proteasome subunit alpha type (Fragment)	46452000	29181000	0	0	51295000	0	0	0	0	0	0	0	0	20397000	0
A0A4Z2CWQ3	Translin-associated factor X-interacting protein isoform 2	0	0	0	0	0	0	0	0	193000000	0	0	0	0	0	0
A0A4Z2CX16	Polyubiquitin	0	33562000	0	0	59839000	91827000	0	0	0	111000000	97459000	89293000	74704000	0	0
A0A4Z2CXV5	T-cell immunomodulatory protein	0	0	0	0	0	0	0	0	502000000	0	0	0	0	0	0
A0A4Z2CY94	Nesprin-1	0	0	0	0	0	0	0	0	0	0	0	36287000	0	0	0
A0A4Z2D2W8	Kinesin-like protein isoform 1	0	0	0	0	0	0	0	0	33749000	0	0	0	0	0	0
A0A4Z2D789	Putative RNA-directed DNA polymerase from transposon X-element (Fragment)	0	0	0	0	0	0	0	0	0	0	75622000	0	0	0	0
A0A4Z2D7B8	Ras-related protein isoform 1	97645000	75479000	0	39734000	0	45309000	0	0	0	0	0	0	0	0	0
A0A4Z2D7G1	Histone H4 (Fragment)	0	0	0	0	0	0	126000000	0	0	0	0	0	0	0	130000000
A0A4Z2D895	Tubulin alpha-3 chain	108000000	157000000	149000000	193000000	182000000	177000000	113000000	82947000	87390000	224000000	206000000	222000000	109000000	156000000	565000000
A0A4Z2DAP4	Telomere associated RIF1	0	0	0	0	0	0	0	0	0	0	0	0	0	0	280000000
A0A4Z2DER5	Phosphatidylinositol 4-phosphate 3-kinase C2 domain-containing subunit alpha	0	0	0	0	0	0	0	0	0	0	0	0	0	0	32807000
A0A4Z2DFW1	Midasin (Fragment)	0	0	741000000	0	0	0	0	0	0	0	0	0	0	0	0
A0A4Z2DIC3	Phosphatidylinositol-binding clathrin assembly protein (Fragment)	0	0	0	0	0	0	0	0	0	0	0	0	0	238000000	0
A0A4Z2DKC6	Retrovirus-related Pol polyprotein (Fragment)	0	0	0	0	0	0	0	0	0	0	0	0	0	0	120000000
A0A4Z2DM00	Sperm-associated antigen 17	0	0	0	0	0	0	0	0	0	0	0	0	0	0	1610000000
A0A4Z2DQN6	Phosphoglycerate kinase (EC 2.7.2.3)	0	0	19669000	0	0	0	0	0	0	0	0	0	0	0	0
A0A4Z2DTY8	Calmodulin	74124000	105000000	0	98171000	97693000	117000000	74007000	0	0	0	0	0	0	0	0
A0A4Z2DW14	Cyclin-G2	0	0	0	0	0	0	0	0	0	0	0	0	0	105000000	0
A0A4Z2DW29	Protocadherin-1	0	48517000	0	0	0	0	0	0	0	0	0	0	0	0	0
C1L8X4	Actin 5C	4330000000	4750000000	3800000000	4960000000	5570000000	4410000000	7030000000	2620000000	2640000000	3260000000	3200000000	3640000000	3280000000	4090000000	4290000000
C1LFK2	Peptidase M, neutral zinc metallopeptidases, zinc-binding site	0	0	0	0	0	0	0	0	0	0	0	0	0	0	207000000
C1LK01	Proteasome subunit alpha type	0	0	0	0	0	0	0	0	0	0	0	0	0	0	11277000
C1LN37	Tubulin beta chain	60987000	181000000	96208000	137000000	152000000	142000000	57631000	77443000	42064000	0	0	0	0	67463000	189000000
C1LXG5	Ribosomal protein S3	0	0	0	0	0	0	0	0	0	0	0	0	0	109000000	0
Q5BRN1	GTP-binding nuclear protein (Fragment)	0	0	0	0	0	0	0	0	0	0	0	0	0	24399000	0
Q5C0F7	Arginine--tRNA ligase (EC 6.1.1.19) (Fragment)	5260000000	3490000000	8930000000	9810000000	8030000000	9130000000	12600000000	9960000000	16500000000	2440000000	2700000000	3510000000	3050000000	3680000000	0
Q5C1I2	SJCHGC03706 protein (Fragment)	0	0	0	0	0	0	0	0	0	0	0	0	0	101000000	0
Q5C251	Glyco_transf_41 domain-containing protein	0	0	0	0	0	0	0	0	0	0	15325000	0	0	0	0
Q5C2Z6	SJCHGC07866 protein (Fragment)	0	0	0	0	0	0	6088300	0	0	0	0	0	0	0	0
Q5D947	Heat shock protein HSP 90-alpha (SJCHGC00820 protein)	0	18223000	0	0	0	0	0	0	0	0	0	0	0	0	0
Q5D9G8	14_3_3 domain-containing protein	0	0	0	0	0	0	0	0	0	0	0	0	0	45979000	0
Q5DCJ5	SJCHGC06596 protein	0	0	0	0	0	0	0	0	0	0	0	0	5170000	0	0
Q5DE19	Histone H2A	0	0	0	0	0	0	0	0	0	0	0	0	0	0	884000000
Q5DFN5	EF-hand domain-containing protein	0	0	0	0	0	0	0	0	11336000	0	0	0	0	0	0
Q5DFP8	Uncharacterized protein	664000000	0	332000000	1340000000	1360000000	1620000000	373000000	147000000	211000000	939000000	754000000	533000000	446000000	0	117000000
Q5DGJ8	SJCHGC09337 protein	0	22798000	0	0	0	0	0	0	0	0	0	0	0	0	0
Q86EZ2	Clone ZZD1274 mRNA sequence	0	0	40733000	0	0	0	0	0	0	0	0	0	0	0	0
Q86F62	Proteasome subunit alpha type	0	0	0	0	0	0	0	0	0	0	0	0	0	0	16250000
